# Supplementary material for: Modelling the Effects of Electrical Coupling between Unmyelinated Axons of Brainstem Neurons Controlling Rhythmic Activity
Source: PLoS Comput Biol. 2015 May 8;11(5):e1004240. doi: 10.1371/journal.pcbi.1004240 (PMC4425518; doi:10.1371/journal.pcbi.1004240)
Supplement: S1 Paper Simulations — (ZIP) [file pcbi.1004240.s001.zip]

Archive with 23 entries (21 files):
- paper_simulations/
- paper_simulations/paper1/
- paper_simulations/paper1/gen_figure_07_def.py
- paper_simulations/paper1/gen_figure_06_a.py
- paper_simulations/paper1/gen_figure_05.py
- paper_simulations/paper1/gen_figure_02_a.py
- paper_simulations/paper1/parser.out
- paper_simulations/paper1/gen_figure_07_e.py
- paper_simulations/paper1/utilgen_run_script.py
- paper_simulations/paper1/run_all.sh
- paper_simulations/paper1/mhfigsizes.py
- paper_simulations/paper1/gen_figure_04_iiii.py
- paper_simulations/paper1/gen_figure_02_b.py
- paper_simulations/paper1/gen_figure_07_f.py
- paper_simulations/paper1/gen_figure_03.py
- paper_simulations/paper1/_prog_new.txt
- paper_simulations/paper1/gen_figure_08.py
- paper_simulations/paper1/mhpaperaxis.py
- paper_simulations/paper1/gen_figure_04_iii.py
- paper_simulations/paper1/gen_figure_07_def_new.py
- paper_simulations/paper1/gen_figure_06_b.py
- paper_simulations/README.txt
- paper_simulations/modelling_common.zip
