# Supplementary material for: Modelling the Effects of Electrical Coupling between Unmyelinated Axons of Brainstem Neurons Controlling Rhythmic Activity
Source: PLoS Comput Biol. 2015 May 8;11(5):e1004240. doi: 10.1371/journal.pcbi.1004240 (PMC4425518; doi:10.1371/journal.pcbi.1004240)
Supplement: S1 Paper Simulations — (ZIP) [file pcbi.1004240.s001.zip › paper_simulations/paper1/gen_figure_07_def.py]

#!/usr/bin/python
# -*- coding: utf-8 -*-

import mreorg

from morphforge.stdimports import *
#from signalanalysis.stdimports import *
#from modelling.sensory_pathway import *
#from morphforgecontrib.stdimports import *
#from modelling import *
import numpy
import random
from morphforgecontrib.stdimports import *
from modelling.rbmodelling2.modelconstants import Model, ChlType

from functools import partial
from modelling.sensory_pathway.electrical_coupling import ElectricalCoupler
from modelling.sensory_pathway.pathway_constants import NCells, UserTags
from modelling.sensory_pathway.dIN_model import makedINMulticompartmental

# Hack, so scons know what we are building here:
#pylab.figure()
#pylab.savefig('build/raw_07_def_0.svg')
#pylab.savefig('build/raw_07_def_25.svg')
#pylab.savefig('build/raw_07_def_50.svg')
#pylab.savefig('build/raw_07_def_75.svg')
#pylab.savefig('build/raw_07_def_100.svg')
#

def _run_sim(stim_level, coupling_reduction):
    MFRandom.seed(1000)

    sim = NEURONEnvironment().Simulation(tstop=350 * units.ms)

    R_dINs = NeuronPopulation(sim=sim, n=NCells.dINs,
                              neuron_functor=partial(makedINMulticompartmental))
    ElectricalCoupler.CouplePopulationFixedUniform(sim=sim,
            neuron_population=R_dINs,
            reduce_prob_multiplier=coupling_reduction)

    R_dINs.record_from_all(description='dIN RHS',
                           user_tags=[UserTags.dINs, UserTags.RHS, 'Soma'])

    stim_cell = lambda cell: sim.create_currentclamp(amp=stim_level * random.gauss(1.0, 0.1), dur=200 * units.ms, delay=50 * units.ms, cell_location=cell.get_location('soma') )
    R_dINs.for_each(stim_cell)

    res = sim.run()
    return res


# Figure Sizes:
###################

# Zeta-def (Paper: 2.C)
import mhfigsizes as fs

figsize_07_def = fs.figsize_07_def
figsize_07_def_summary = fs.figsize_07_def_summary

figsize_07_def = figsize_07_def[0]*1.1,figsize_07_def[1]
figsize_07_def_summary = figsize_07_def_summary[0]*1.1,figsize_07_def_summary[1]


def testStimAllCells(stim_level, coupling_reduction):

    res = run_with_cache(_run_sim, kwargs= {'stim_level': stim_level, 'coupling_reduction':coupling_reduction} )

    all_spikes = PopAnalSpiking.evset_all_spikes( res=res, tag_selector=TagSelector.from_string("ALL{dINs,Voltage}"), comment="dIN All Spikes" )


    TagViewer( [res, all_spikes],
                    plots=[ TagPlot(StandardTags.Voltage, ylabel='Voltage', yrange=(-65, 60)*units.mV, legend_labeller=None, yticks=(-40,0,40)*units.mV, show_yticklabels_with_units=True, yunit=units.mV, yticklabel_quantisation=Decimal('1')) ],
                    show=False,
                    timerange=(40, 300)*units.ms, 
                    xticks = [100,200,300] * units.ms,
                    show_xticklabels_with_units=True,
                    show_xlabel=False,
                    show_xticklabels = 'only-once' if int(coupling_reduction * 100) == 0 else False,
                    fig_kwargs={'figsize':figsize_07_def},
                    xticklabel_quantisation=Decimal('1'),
                    )

    pylab.savefig('build/raw_07_def_%d.svg' % (coupling_reduction * 100), )

    return all_spikes


def make_plots():
    # Run the 5 different levels of stimulation:
    events = []
    for coupling_reduction in [0.0, 0.25, 0.5, 0.75, 1.0]: 
        spikes = testStimAllCells( stim_level=qty("80:pA"), coupling_reduction=coupling_reduction )
        tag_name = "%d"%(int(coupling_reduction*100))
        spikes.tags.add( tag_name )
        events.append(spikes)

    
    t = TagViewer( events,  
            plots=[TagPlot(StandardTags.Event, ylabel='', legend_labeller=None, event_marker_size=3  ) ],
            show=False,
            timerange=(40, 300)*units.ms,
            xticks=[100,200,300]* units.ms,
            fig_kwargs={'figsize': figsize_07_def_summary},
            xticklabel_quantisation=Decimal('1'),
            )
    t.subaxes[0].set_xticklabel_mode(show_ticklabels=False)
    t.subaxes[0].set_xlabel('')
    t.subaxes[0].set_ylabel('Number of\ngap junctions')
    t.subaxes[0].safetychecking=False
    t.subaxes[0].yaxis.set_ticks([0, 1, 2, 3, 4])
    t.subaxes[0].yaxis.set_ticklabels([ "0%", "", "50%", "", "100%"])

    #t.subaxes[0].text(0.265, 4, "'B'", va='center', )
    #t.subaxes[0].text(0.265, 0, "'D'", va='center', )
   
    t.subaxes[0].axhspan(-0.3, 0.3, color='grey', alpha=0.2)
    t.subaxes[0].axhspan( 3.7, 4.3, color='grey', alpha=0.2)
    t.subaxes[0].xaxis.set_label("")
    pylab.savefig('build/raw_07_def_E.svg', )


make_plots()
