# Supplementary material for: Modelling the Effects of Electrical Coupling between Unmyelinated Axons of Brainstem Neurons Controlling Rhythmic Activity
Source: PLoS Comput Biol. 2015 May 8;11(5):e1004240. doi: 10.1371/journal.pcbi.1004240 (PMC4425518; doi:10.1371/journal.pcbi.1004240)
Supplement: S1 Paper Simulations — (ZIP) [file pcbi.1004240.s001.zip › paper_simulations/paper1/gen_figure_06_a.py]

#!/usr/bin/python
# -*- coding: utf-8 -*-

import pylab

import morphforge.stdimports as mf
from morphforge.stdimports import units
from mhlibs.quantities_plot import QuantitiesFigure

from morphforge.simulation.neuron.core.neuronsimulationenvironment import NEURONEnvironment
from morphforgecontrib.simulation.populations.basic_types import NeuronPopulation
from modelling.sensory_pathway.electrical_coupling import ElectricalCoupler
from modelling.sensory_pathway.dIN_model import makedINMulticompartmental
import mhfigsizes as fs


def _run_sim(i_inj):
    sim = NEURONEnvironment().Simulation(tstop=200 * units.ms)
    R_dINs = NeuronPopulation(sim=sim, n=30, neuron_functor=makedINMulticompartmental)
    ElectricalCoupler.CouplePopulationFixedUniform(sim=sim, neuron_population=R_dINs)
    cell = R_dINs[15]

    current_clamp = sim.create_currentclamp(amp='%d:pA' % i_inj,
                                 dur='75:ms',
                                 delay='50:ms',
                                 cell_location=cell.soma)

    irec = sim.record(current_clamp, what=mf.CurrentClamp.Recordables.Current, description='CurrentClampCurrent')
    vrec = sim.record(cell, cell_location=cell.soma, what=mf.Cell.Recordables.MembraneVoltage)

    res = sim.run()

    return res.get_trace(vrec), res.get_trace(irec)


mf.MFRandom.seed(1000)

figsize_06_a =  fs.figsize_06_a 

def plot_06_a():
    f = QuantitiesFigure(figsize=figsize_06_a)
    (left, width) = (0.1, 0.65)
    (bottom, height) = (0.05, 0.65)
    bottom_h = left + width + 0.02

    rect_scatter = [left, bottom, width + 0.2, height]
    rect_histx = [left, bottom_h, width + 0.2, 0.2]
    ax2 = f.add_axes(rect_scatter)
    ax1 = f.add_axes(rect_histx)
    ax1.set_display_unit(y=mf.units.pA)

    ax1.safetychecking = False
    ax2.safetychecking = False

    for (i_inj, color) in [(50, 'm'), (100, 'r'), (200, 'g'), (300, 'b')]:
        (v, i) = mf.run_with_cache( _run_sim, kwargs={'i_inj':i_inj})
        ax1.plotTrace(i, color=color)
        ax2.plotTrace(v, color=color)

    ax1.xaxis.set_ticks([50e-3, 100e-3, 150e-3, 200e-3])
    ax1.xaxis.set_ticklabels(['50ms', '100ms', '150ms', '200ms'])
    ax1.xaxis.set_ticks_position('top')
    ax2.xaxis.set_ticklabels(['','','','','','','','','','','','',''])
    ax2.xaxis.set_ticks([50e-3, 100e-3, 150e-3, 200e-3])
    ax2.yaxis.set_ticks([-80e-3, -40e-3, 0, 40e-3])
    ax2.yaxis.set_ticklabels(['-80mV', '-40mV', '0mV', '40mV'])

    ax1.yaxis.set_ticks([0, 200e-12])
    ax1.yaxis.set_ticklabels(['0pA', '200pA'])
    ax1.set_ylim((-50, 350) * units.pA)
    ax2.set_ylim((-80, 50) * units.mV)
    ax1.set_xlabel('')
    ax1.set_ylabel('')
    ax2.set_xlabel('')
    ax2.set_ylabel('')
    ax1.set_xlim((40, 150) * units.ms)
    ax2.set_xlim((40, 150) * units.ms)
    pylab.savefig('build/raw_06_a.svg', )# bb_inches='tight')


plot_06_a()
