# Supplementary material for: Modelling the Effects of Electrical Coupling between Unmyelinated Axons of Brainstem Neurons Controlling Rhythmic Activity
Source: PLoS Comput Biol. 2015 May 8;11(5):e1004240. doi: 10.1371/journal.pcbi.1004240 (PMC4425518; doi:10.1371/journal.pcbi.1004240)
Supplement: S1 Paper Simulations — (ZIP) [file pcbi.1004240.s001.zip › paper_simulations/paper1/gen_figure_05.py]

import mreorg

import morphforge.stdimports as mf
import morphforgecontrib.stdimports as mfc

import numpy

import itertools as it
import functools as ft

from modelling.sensory_pathway import ElectricalCoupler
from modelling.rbmodelling2.modelconstants import Model, CellType, ChlType

import random
import pylab


from decimal import Decimal


def _noise_term():
    s = numpy.random.normal(loc=1.0, scale=0.05)
    if s < 0:
        s = 0
    return s


def makedINMulticompartmentalTest(sim, chl_multipliers,name=None, cell_tags=None, ):

        section_maxlengths = {
                         'soma': 100,
                         'axonhillock': 5,
                         'initial_segment': 5,
                         'axonbody1': 5,
                         'axonbody2': 100,
                         'axontip': 100,
                           }

        morphology = mf.MorphologyLibrary.get_morphology(modelsrc=Model.Hull12SWithAxon, celltype=CellType.dIN, axonDiam = 0.4, axonLength=2000)


        # Segmentation:
        segmenter = mf.CellSegmenter_MaxLengthByID(section_id_segment_maxsizes=section_maxlengths)
        cell = sim.create_cell(name=name, morphology=morphology, segmenter=segmenter, cell_tags=cell_tags )


        # Passive properties:
        cell.set_passive( mf.PassiveProperty.SpecificCapacitance, 1.0 * mf.units.uF / mf.units.cm2 )
        cell.set_passive( mf.PassiveProperty.AxialResistance, 80 * mf.units.ohmcm )


        # Active Channels:
        # ###############
        # Leak Channel:
        lk_chl = mf.ChannelLibrary.get_channel( modelsrc=Model.Hull12, celltype=CellType.dIN, channeltype=ChlType.Lk, env=sim.environment)
        lk_scale = chl_multipliers['lk']
        cell.apply_channel( channel=lk_chl, parameter_multipliers={'gScale': lk_scale}, parameter_overrides = {'eLk':mf.qty("-52.0:mV")}  )

        # Ca:
        ca_scale = chl_multipliers['ca']
        ca_chl = mf.ChannelLibrary.get_channel( modelsrc=Model.Hull12, celltype=CellType.dIN, channeltype=ChlType.Ca, env=sim.environment)
        cell.apply_channel( channel=ca_chl, parameter_multipliers={'gScale': ca_scale* _noise_term()} )

        # Na:
        na_mul = chl_multipliers['na']
        na_axon_add = chl_multipliers['na_axon_add']

        na_chl = mf.ChannelLibrary.get_channel( modelsrc=Model.Dale95, celltype=CellType.RB, channeltype=ChlType.Na, env=sim.environment)
        cell.apply_channel(channel=na_chl, parameter_multipliers={'gScale':2.5 * _noise_term() * na_mul } )
        cell.apply_channel(channel=na_chl, where='initial_segment', parameter_multipliers={'gScale': 2.5 * _noise_term() * na_mul * na_axon_add} )

        # Kf:
        kf_scale =chl_multipliers['kf']
        k_axon_add = chl_multipliers['k_axon_add']
        kf_chl = mf.ChannelLibrary.get_channel( modelsrc=Model.Hull12, celltype=CellType.DL,  channeltype=ChlType.Kf, env=sim.environment)
        cell.apply_channel( channel=kf_chl, parameter_multipliers={'gScale': kf_scale },  )
        cell.apply_channel( channel=kf_chl,where='initial_segment', parameter_multipliers={'gScale': kf_scale * k_axon_add} )

        # Ks:
        ks_scale = chl_multipliers['ks']
        ks_chl = mf.ChannelLibrary.get_channel( modelsrc=Model.Hull12, celltype=CellType.RB,  channeltype=ChlType.Ks, env=sim.environment)
        cell.apply_channel(channel=ks_chl, parameter_multipliers={'gScale': ks_scale },  )
        cell.apply_channel(channel=ks_chl, where='initial_segment', parameter_multipliers={'gScale': ks_scale * k_axon_add } )


        return cell 


def d_to_fname(params):
    return '_'.join( ("%s%f"%(k,v) for (k,v) in sorted( params.items() ) ) )


import morphforge.units as units
from morphforge.simulationanalysis.tagviewer.plotspecs import TagPlot

def testSingleSpike(params,  figtitle, fig_kwargs, show_yticklabels):
    #return 
    seed_base = random.randint(0,1000)
    #from decimal import Decimal
    for i in range( 1):
        def get_cell(sim):
            mf.MFRandom.seed(i+1000+seed_base)
            ndINs = 30
            R_dINs = mfc.NeuronPopulation(sim=sim, n=ndINs, neuron_functor=ft.partial(makedINMulticompartmentalTest, chl_multipliers=params) )
            ElectricalCoupler.CouplePopulationFixedUniform(sim=sim, neuron_population=R_dINs)
            return R_dINs[ random.randint(5,25) ]


        plots =  [
                TagPlot("Current",ylabel='Current' if show_yticklabels else '', yrange=(-25*units.pA, 225*units.pA), yunit=units.picoamp,legend_labeller=False, show_yticklabels=show_yticklabels, height_ratio=0.4, yticks=(0,200)*units.pA, ymargin=0.2, show_yticklabels_with_units=True,yticklabel_quantisation=Decimal('1'), ),
                TagPlot("Voltage",ylabel='Voltage' if show_yticklabels else '', yrange=(-80*units.mV, 50*units.mV), yunit=units.mV, legend_labeller=False, height_ratio=1., show_yticklabels=show_yticklabels,yticks=4, show_yticklabels_with_units=True,yticklabel_quantisation=Decimal('1'), ),
                 ]


        mfc.CellAnalysis_StepInputResponse(
                                           cell_functor=get_cell,
                                           currents=[50, 100,  200, ]*mf.units.pA, env=mf.NEURONEnvironment(),
                                           sim_kwargs={'tstop':150*mf.units.ms, },
                                           tagviewer_kwargs={
                                               'timerange':(40,150)*mf.units.ms, 
                                               'plots' :  plots,
                                               'fig_kwargs':fig_kwargs,
                                               'xticklabel_quantisation':Decimal('1'),
                                               'show_xlabel':False,

                                               },
                                           plot_all=True
                                           )
        fname = d_to_fname(params) + '_testSingleSpikes_i%d'%i
        mf.PM.save_figure(fname)
        mf.PM.save_figure(figtitle)
        pylab.savefig('build/%s.svg'%figtitle)
        #pylab.close( k.fig.fig.fig)


def testRebound(params,  figtitle, fig_kwargs, show_yticklabels):
    #return 
    seed_base = random.randint(0,1000)
    #from decimal import Decimal
    for i in range( 1):
        def get_cell(sim):
            mf.MFRandom.seed(i+1000+seed_base)
            ndINs = 30
            R_dINs = mfc.NeuronPopulation(sim=sim, n=ndINs, neuron_functor=ft.partial(makedINMulticompartmentalTest, chl_multipliers=params) )
            ElectricalCoupler.CouplePopulationFixedUniform(sim=sim, neuron_population=R_dINs)
            return R_dINs[ random.randint(5,25) ]


        plots =  [
                TagPlot("Current",ylabel='Current' if show_yticklabels else '', yrange=(-25*units.pA, 225*units.pA), yunit=units.picoamp,legend_labeller=False, show_yticklabels=show_yticklabels, height_ratio=0.4, yticks=(0,200)*units.pA, ymargin=0.2, show_yticklabels_with_units=True,yticklabel_quantisation=Decimal('1'), ),
                TagPlot("Voltage",ylabel='Voltage' if show_yticklabels else '', yrange=(-80*units.mV, 50*units.mV), yunit=units.mV, legend_labeller=False, height_ratio=1., show_yticklabels=show_yticklabels,yticks=4, show_yticklabels_with_units=True,yticklabel_quantisation=Decimal('1'), ),
                 ]


        mfc.CellAnalysis_ReboundResponse(
                                           cell_functor=get_cell,
                                           currents_rebound=[50, 100,  200, ]*mf.units.pA,
                                           currents_base=[ 200, ]*mf.units.pA,
                                           env=mf.NEURONEnvironment(),
                                           sim_kwargs={'tstop':150*mf.units.ms, },
                                           tagviewer_kwargs={
                                               'timerange':(40,150)*mf.units.ms, 
                                               'plots' :  plots,
                                               'fig_kwargs':fig_kwargs,
                                               'xticklabel_quantisation':Decimal('1'),
                                               'show_xlabel':False,

                                               },
                                           cell_description='Cell',
                                           plot_all=True,
                                           title=False
                                           )
        fname = d_to_fname(params) + '_testReboundResponse_i%d'%i
        mf.PM.save_figure(fname)
        mf.PM.save_figure(figtitle)
        pylab.savefig('build/%s.svg'%figtitle)


def testPropogation(params, figtitle, fig_kwargs,show_yticklabels ):

    n_props = 0

    for i in range(1 ):
        env = mf.NEURONEnvironment()
        sim = env.Simulation(tstop=70*mf.units.ms)

        R_dINs = mfc.NeuronPopulation(sim=sim, n=30, neuron_functor=ft.partial(makedINMulticompartmentalTest,chl_multipliers=params), name_tmpl_str="RdIN_$i" )
        ElectricalCoupler.CouplePopulationFixedUniform(sim=sim, neuron_population=R_dINs,)


        cell = R_dINs[random.randint(5,25)]


        # Record along the axon:
        vtip = sim.record(cell, cell_location = mf.CellLocator.get_location_at_distance_away_from_dummy(cell, 600) )
        mfc.space_record_cell(cell=cell, sim=sim, distances=range(21, 600, 20), user_tags=['STIM'] )

        # Setup a current impulse:
        cc = sim.create_currentclamp( name="cclamp", amp='200:pA', dur="2.0:ms", delay="50:ms", cell_location=cell.soma)
        
        r = sim.record(cc, what=mf.StandardTags.Current)
        
        res = sim.run()

        tip_trace = res.get_trace(vtip)
        tip_trace_max = tip_trace.window( (50*mf.units.ms,70*mf.units.ms) ).max()[1]

        does_propagatate = (tip_trace_max > 10 *mf.units.mV )


        if does_propagatate:
            n_props = n_props + 1

        mf.TagViewer(res,
                    timerange=(49,62)*mf.units.ms,
                    show=False,
                    plots = [                        
                        mf.TagPlot("ALL{Current}", yunit=mf.units.pA, ylabel='Current' if show_yticklabels else '', yrange=(-10, 300)*mf.units.pA,  legend_labeller=None, show_yticklabels=show_yticklabels,height_ratio=0.2, yticks=(0,200)*units.pA, colors=['red'],yticklabel_quantisation=Decimal('1'), ),
                        mf.TagPlot("ALL{Voltage,STIM}", yunit=mf.units.mV, ylabel='Voltage' if show_yticklabels else '', yrange=(-60*mf.units.mV,50*mf.units.mV), legend_labeller=None, show_yticklabels=show_yticklabels, colors=['blue'],yticklabel_quantisation=Decimal('1'),),
                        ],
                    xticklabel_quantisation=Decimal('1'),
                    fig_kwargs = fig_kwargs,
                    show_xlabel=False,
                    )
        mf.PM.save_figure(figtitle)
        pylab.savefig('build/%s.svg'%figtitle)


        #pylab.close(tv.fig.fig)

    #return float(n_props) / n_repeats


def IFCurveIndiv(params, n_repeats):
    from morphforgecontrib.simulation.util.calculate_input_resistance import CellAnalysis_IFCurve
    get_cell = ft.partial(makedINMulticompartmentalTest, chl_multipliers=params)

    for i in range(3):
        _ifcurve = CellAnalysis_IFCurve(
           cell_functor=get_cell,
           currents=[10,25, 50, 75,100, 125,150,175,200, 250,300, 350,400]*mf.units.pA, env=mf.NEURONEnvironment(),
           sim_kwargs={'tstop':500*mf.units.ms, },
           tagviewer_kwargs={'timerange':(40,150)*mf.units.ms, 'xticklabel_quantisation':Decimal('1') },
           plot_all=True
            )
        #i=0
        fname = d_to_fname(params) + '_testIFCurveIsolation%d)'%(i,)
        mf.PM.save_figure(fname)

    #pylab.show()

def IFCurveGroup(params, n_repeats):
    from morphforgecontrib.simulation.util.calculate_input_resistance import CellAnalysis_IFCurve
    #get_cell = ft.partial(makedINMulticompartmentalTest, chl_multipliers=params)
    seed_base = random.randint(0,1000)

    for i in range(1):
        def get_cell(sim):
            mf.MFRandom.seed(i+1000+seed_base)
            ndINs = 30
            R_dINs = mfc.NeuronPopulation(sim=sim, n=ndINs, neuron_functor=ft.partial(makedINMulticompartmentalTest, chl_multipliers=params) )
            ElectricalCoupler.CouplePopulationFixedUniform(sim=sim, neuron_population=R_dINs)
            return R_dINs[ random.randint(5,25) ]

        _ifcurve = CellAnalysis_IFCurve(
               cell_functor=get_cell,
               currents=[10,20,50, 100]*mf.units.pA, env=mf.NEURONEnvironment(),
               sim_kwargs={'tstop':500*mf.units.ms, },
               tagviewer_kwargs={'timerange':(40,150)*mf.units.ms, 'xticklabel_quantisation':Decimal('1'),'show_xlabel':False },
               plot_all=True,
               inject_all_cells = True,
                )


def indiv_run(params, n_repeats, ap_prop_filename):
    IFCurveGroup(params, n_repeats)
    pylab.show()


def dict_product(vals):
    cols = sorted(vals.keys())
    vals = it.product( *[sorted(vals[c]) for c in cols] )
    return [ dict(zip(cols, v)) for v in vals]


def param_sweep():


    import mhfigsizes as fs
    figsize = (fs.width_std1 *0.65, fs.height_std1 * 0.75)

    params={ 'ca':0.5, 'na':1.0, 'kf':1.00, 'ks':1.5, 'lk':0.5, 'na_axon_add': 1.0, 'k_axon_add': 1.0 }
    mf.MFRandom.seed(1000)
    testPropogation(params, figtitle='fig_05_c_i', fig_kwargs={'figsize':figsize,}, show_yticklabels=True   )
    pylab.savefig('build/fig_05_c_i.svg')
    testSingleSpike(params, figtitle='fig_05_b_i', fig_kwargs={'figsize':figsize,} ,show_yticklabels=True   )
    pylab.savefig('build/fig_05_b_i.svg')
    testRebound(params, figtitle='fig_05_d_i', fig_kwargs={'figsize':figsize,} ,show_yticklabels=True   )
    pylab.savefig('build/fig_05_d_i.svg')


    params={ 'ca':1.0, 'na':1.5, 'kf':0.50, 'ks':0.5, 'lk':0.5, 'na_axon_add': 1.0, 'k_axon_add': 1.0 }
    mf.MFRandom.seed(1005)
    testSingleSpike(params, figtitle='fig_05_b_ii', fig_kwargs={'figsize':figsize,},show_yticklabels=False,)
    pylab.savefig('build/fig_05_b_ii.svg')
    mf.MFRandom.seed(1005)
    testPropogation(params, figtitle='fig_05_c_ii', fig_kwargs={'figsize':figsize,}, show_yticklabels=False, )
    pylab.savefig('build/fig_05_c_ii.svg')
    testRebound(params, figtitle='fig_05_d_ii', fig_kwargs={'figsize':figsize,}, show_yticklabels=False, )
    pylab.savefig('build/fig_05_d_ii.svg')
    


param_sweep()

pylab.show()
