# Supplementary material for: Modelling the Effects of Electrical Coupling between Unmyelinated Axons of Brainstem Neurons Controlling Rhythmic Activity
Source: PLoS Comput Biol. 2015 May 8;11(5):e1004240. doi: 10.1371/journal.pcbi.1004240 (PMC4425518; doi:10.1371/journal.pcbi.1004240)
Supplement: S1 Paper Simulations — (ZIP) [file pcbi.1004240.s001.zip › paper_simulations/paper1/gen_figure_02_a.py]

import mreorg

import pylab


indices= [0,1,  3,4,5,6,7,8,  28,29]

cell_spacing = 10
axon_length = 1000
diameter = 17
cell_block_spacing=2

f = pylab.figure( figsize=(4.5, 1.75) )

f.subplots_adjust(bottom=0.15, top=0.85, right=0.98,left=0.1,)

ax1 = f.add_subplot(111)


ax1.set_xlim( (-25,1000) )
ax1.set_ylim( (-1,14) )
#pylab.setp(ax1, frame_on=False)

def plot_cell(ax, x, y, **kwargs):

    ax.plot( (x,x+axon_length), (y,y), **kwargs )
    if 'color' in kwargs:
        kwargs['mfc'] = kwargs['color']
    ax.plot( x,y, marker='o',ms=5, mec='None', **kwargs)
    #mfc=(1.,0.,0.,0.5),
    

    

plot_cell(ax1, 0.*cell_spacing, 0.0,  color='brown', alpha=0.3)
plot_cell(ax1, 1.*cell_spacing, 1.0,  color='brown', alpha=0.3)

plot_cell(ax1, 12.*cell_spacing, 2+cell_block_spacing,  color='brown', alpha=0.3)
plot_cell(ax1, 13.*cell_spacing, 3+cell_block_spacing,  color='brown', alpha=1.0)
plot_cell(ax1, 14.*cell_spacing, 4+cell_block_spacing,  color='brown', alpha=0.3)
plot_cell(ax1, 15.*cell_spacing, 5+cell_block_spacing,  color='brown', alpha=0.3)
plot_cell(ax1, 16.*cell_spacing, 6+cell_block_spacing,  color='brown', alpha=1.0)
plot_cell(ax1, 17.*cell_spacing, 7+cell_block_spacing,  color='brown', alpha=0.3)

plot_cell(ax1, 28.*cell_spacing, 8+cell_block_spacing*2,  color='brown', alpha=0.3)
plot_cell(ax1, 29.*cell_spacing, 9+cell_block_spacing*2,  color='brown', alpha=0.3)


ax1.plot( [400,400], [3+cell_block_spacing, 6+cell_block_spacing], 'bo-', ms=2, )

ax1.set_xticks([0,250, 13.*cell_spacing, 16.*cell_spacing, 400,  500, 750, 1000] )
ax1.set_xticklabels(['0','250', '$d_i$','$d_j$', '$d_{gj}$', 500, 750, 1000] )

ax1.set_yticks([0,1, 5,8, 12,13])
ax1.set_yticklabels(['1','2', 'i','j', '29','30'])

ax1.set_ylabel('dIN number')
ax1.set_xlabel(r'Distance from hindbrain ($\mu m$)')


ax1.text(0.1, 1.05, "Rostral (Head)", transform=ax1.transAxes, ha='center')
ax1.text(0.9, 1.05, "Caudal (Tail)", transform=ax1.transAxes,ha='center')

ax1.yaxis.set_label_coords(-0.05, 0.5)

pylab.savefig('build/fig02_a.svg')
