# Supplementary material for: Modelling the Effects of Electrical Coupling between Unmyelinated Axons of Brainstem Neurons Controlling Rhythmic Activity
Source: PLoS Comput Biol. 2015 May 8;11(5):e1004240. doi: 10.1371/journal.pcbi.1004240 (PMC4425518; doi:10.1371/journal.pcbi.1004240)
Supplement: S1 Paper Simulations — (ZIP) [file pcbi.1004240.s001.zip › paper_simulations/paper1/parser.out]

Created by PLY version 3.4 (http://www.dabeaz.com/ply)

Unused terminals:

    LONG_NEWTON
    LONG_LITER
    LONG_WATT

Grammar

Rule 0     S' -> unit_term_unpowered
Rule 1     unit_term_unpowered -> long_basic_unit
Rule 2     unit_term_unpowered -> long_basic_multiplier long_basic_unit
Rule 3     long_basic_unit -> LONG_VOLT
Rule 4     long_basic_unit -> LONG_AMP
Rule 5     long_basic_unit -> LONG_SIEMEN
Rule 6     long_basic_unit -> LONG_JOULE
Rule 7     long_basic_unit -> LONG_OHM
Rule 8     long_basic_unit -> LONG_COULOMB
Rule 9     long_basic_unit -> LONG_FARAD
Rule 10    long_basic_unit -> LONG_METER
Rule 11    long_basic_unit -> LONG_GRAM
Rule 12    long_basic_unit -> LONG_SECOND
Rule 13    long_basic_unit -> LONG_KELVIN
Rule 14    long_basic_unit -> LONG_MOLE
Rule 15    long_basic_unit -> LONG_CANDELA
Rule 16    long_basic_unit -> LONG_MOLAR
Rule 17    long_basic_unit -> LONG_HERTZ
Rule 18    long_basic_multiplier -> LONG_GIGA
Rule 19    long_basic_multiplier -> LONG_MEGA
Rule 20    long_basic_multiplier -> LONG_KILO
Rule 21    long_basic_multiplier -> LONG_CENTI
Rule 22    long_basic_multiplier -> LONG_MILLI
Rule 23    long_basic_multiplier -> LONG_MICRO
Rule 24    long_basic_multiplier -> LONG_NANO
Rule 25    long_basic_multiplier -> LONG_PICO

Terminals, with rules where they appear

LONG_AMP             : 4
LONG_CANDELA         : 15
LONG_CENTI           : 21
LONG_COULOMB         : 8
LONG_FARAD           : 9
LONG_GIGA            : 18
LONG_GRAM            : 11
LONG_HERTZ           : 17
LONG_JOULE           : 6
LONG_KELVIN          : 13
LONG_KILO            : 20
LONG_LITER           : 
LONG_MEGA            : 19
LONG_METER           : 10
LONG_MICRO           : 23
LONG_MILLI           : 22
LONG_MOLAR           : 16
LONG_MOLE            : 14
LONG_NANO            : 24
LONG_NEWTON          : 
LONG_OHM             : 7
LONG_PICO            : 25
LONG_SECOND          : 12
LONG_SIEMEN          : 5
LONG_VOLT            : 3
LONG_WATT            : 
error                : 

Nonterminals, with rules where they appear

long_basic_multiplier : 2
long_basic_unit      : 1 2
unit_term_unpowered  : 0

Parsing method: LALR

state 0

    (0) S' -> . unit_term_unpowered
    (1) unit_term_unpowered -> . long_basic_unit
    (2) unit_term_unpowered -> . long_basic_multiplier long_basic_unit
    (3) long_basic_unit -> . LONG_VOLT
    (4) long_basic_unit -> . LONG_AMP
    (5) long_basic_unit -> . LONG_SIEMEN
    (6) long_basic_unit -> . LONG_JOULE
    (7) long_basic_unit -> . LONG_OHM
    (8) long_basic_unit -> . LONG_COULOMB
    (9) long_basic_unit -> . LONG_FARAD
    (10) long_basic_unit -> . LONG_METER
    (11) long_basic_unit -> . LONG_GRAM
    (12) long_basic_unit -> . LONG_SECOND
    (13) long_basic_unit -> . LONG_KELVIN
    (14) long_basic_unit -> . LONG_MOLE
    (15) long_basic_unit -> . LONG_CANDELA
    (16) long_basic_unit -> . LONG_MOLAR
    (17) long_basic_unit -> . LONG_HERTZ
    (18) long_basic_multiplier -> . LONG_GIGA
    (19) long_basic_multiplier -> . LONG_MEGA
    (20) long_basic_multiplier -> . LONG_KILO
    (21) long_basic_multiplier -> . LONG_CENTI
    (22) long_basic_multiplier -> . LONG_MILLI
    (23) long_basic_multiplier -> . LONG_MICRO
    (24) long_basic_multiplier -> . LONG_NANO
    (25) long_basic_multiplier -> . LONG_PICO

    LONG_VOLT       shift and go to state 22
    LONG_AMP        shift and go to state 18
    LONG_SIEMEN     shift and go to state 5
    LONG_JOULE      shift and go to state 2
    LONG_OHM        shift and go to state 20
    LONG_COULOMB    shift and go to state 15
    LONG_FARAD      shift and go to state 17
    LONG_METER      shift and go to state 16
    LONG_GRAM       shift and go to state 11
    LONG_SECOND     shift and go to state 24
    LONG_KELVIN     shift and go to state 23
    LONG_MOLE       shift and go to state 1
    LONG_CANDELA    shift and go to state 25
    LONG_MOLAR      shift and go to state 14
    LONG_HERTZ      shift and go to state 26
    LONG_GIGA       shift and go to state 9
    LONG_MEGA       shift and go to state 12
    LONG_KILO       shift and go to state 6
    LONG_CENTI      shift and go to state 21
    LONG_MILLI      shift and go to state 13
    LONG_MICRO      shift and go to state 8
    LONG_NANO       shift and go to state 4
    LONG_PICO       shift and go to state 7

    long_basic_unit                shift and go to state 10
    unit_term_unpowered            shift and go to state 19
    long_basic_multiplier          shift and go to state 3

state 1

    (14) long_basic_unit -> LONG_MOLE .

    $end            reduce using rule 14 (long_basic_unit -> LONG_MOLE .)


state 2

    (6) long_basic_unit -> LONG_JOULE .

    $end            reduce using rule 6 (long_basic_unit -> LONG_JOULE .)


state 3

    (2) unit_term_unpowered -> long_basic_multiplier . long_basic_unit
    (3) long_basic_unit -> . LONG_VOLT
    (4) long_basic_unit -> . LONG_AMP
    (5) long_basic_unit -> . LONG_SIEMEN
    (6) long_basic_unit -> . LONG_JOULE
    (7) long_basic_unit -> . LONG_OHM
    (8) long_basic_unit -> . LONG_COULOMB
    (9) long_basic_unit -> . LONG_FARAD
    (10) long_basic_unit -> . LONG_METER
    (11) long_basic_unit -> . LONG_GRAM
    (12) long_basic_unit -> . LONG_SECOND
    (13) long_basic_unit -> . LONG_KELVIN
    (14) long_basic_unit -> . LONG_MOLE
    (15) long_basic_unit -> . LONG_CANDELA
    (16) long_basic_unit -> . LONG_MOLAR
    (17) long_basic_unit -> . LONG_HERTZ

    LONG_VOLT       shift and go to state 22
    LONG_AMP        shift and go to state 18
    LONG_SIEMEN     shift and go to state 5
    LONG_JOULE      shift and go to state 2
    LONG_OHM        shift and go to state 20
    LONG_COULOMB    shift and go to state 15
    LONG_FARAD      shift and go to state 17
    LONG_METER      shift and go to state 16
    LONG_GRAM       shift and go to state 11
    LONG_SECOND     shift and go to state 24
    LONG_KELVIN     shift and go to state 23
    LONG_MOLE       shift and go to state 1
    LONG_CANDELA    shift and go to state 25
    LONG_MOLAR      shift and go to state 14
    LONG_HERTZ      shift and go to state 26

    long_basic_unit                shift and go to state 27

state 4

    (24) long_basic_multiplier -> LONG_NANO .

    LONG_VOLT       reduce using rule 24 (long_basic_multiplier -> LONG_NANO .)
    LONG_AMP        reduce using rule 24 (long_basic_multiplier -> LONG_NANO .)
    LONG_SIEMEN     reduce using rule 24 (long_basic_multiplier -> LONG_NANO .)
    LONG_JOULE      reduce using rule 24 (long_basic_multiplier -> LONG_NANO .)
    LONG_OHM        reduce using rule 24 (long_basic_multiplier -> LONG_NANO .)
    LONG_COULOMB    reduce using rule 24 (long_basic_multiplier -> LONG_NANO .)
    LONG_FARAD      reduce using rule 24 (long_basic_multiplier -> LONG_NANO .)
    LONG_METER      reduce using rule 24 (long_basic_multiplier -> LONG_NANO .)
    LONG_GRAM       reduce using rule 24 (long_basic_multiplier -> LONG_NANO .)
    LONG_SECOND     reduce using rule 24 (long_basic_multiplier -> LONG_NANO .)
    LONG_KELVIN     reduce using rule 24 (long_basic_multiplier -> LONG_NANO .)
    LONG_MOLE       reduce using rule 24 (long_basic_multiplier -> LONG_NANO .)
    LONG_CANDELA    reduce using rule 24 (long_basic_multiplier -> LONG_NANO .)
    LONG_MOLAR      reduce using rule 24 (long_basic_multiplier -> LONG_NANO .)
    LONG_HERTZ      reduce using rule 24 (long_basic_multiplier -> LONG_NANO .)


state 5

    (5) long_basic_unit -> LONG_SIEMEN .

    $end            reduce using rule 5 (long_basic_unit -> LONG_SIEMEN .)


state 6

    (20) long_basic_multiplier -> LONG_KILO .

    LONG_VOLT       reduce using rule 20 (long_basic_multiplier -> LONG_KILO .)
    LONG_AMP        reduce using rule 20 (long_basic_multiplier -> LONG_KILO .)
    LONG_SIEMEN     reduce using rule 20 (long_basic_multiplier -> LONG_KILO .)
    LONG_JOULE      reduce using rule 20 (long_basic_multiplier -> LONG_KILO .)
    LONG_OHM        reduce using rule 20 (long_basic_multiplier -> LONG_KILO .)
    LONG_COULOMB    reduce using rule 20 (long_basic_multiplier -> LONG_KILO .)
    LONG_FARAD      reduce using rule 20 (long_basic_multiplier -> LONG_KILO .)
    LONG_METER      reduce using rule 20 (long_basic_multiplier -> LONG_KILO .)
    LONG_GRAM       reduce using rule 20 (long_basic_multiplier -> LONG_KILO .)
    LONG_SECOND     reduce using rule 20 (long_basic_multiplier -> LONG_KILO .)
    LONG_KELVIN     reduce using rule 20 (long_basic_multiplier -> LONG_KILO .)
    LONG_MOLE       reduce using rule 20 (long_basic_multiplier -> LONG_KILO .)
    LONG_CANDELA    reduce using rule 20 (long_basic_multiplier -> LONG_KILO .)
    LONG_MOLAR      reduce using rule 20 (long_basic_multiplier -> LONG_KILO .)
    LONG_HERTZ      reduce using rule 20 (long_basic_multiplier -> LONG_KILO .)


state 7

    (25) long_basic_multiplier -> LONG_PICO .

    LONG_VOLT       reduce using rule 25 (long_basic_multiplier -> LONG_PICO .)
    LONG_AMP        reduce using rule 25 (long_basic_multiplier -> LONG_PICO .)
    LONG_SIEMEN     reduce using rule 25 (long_basic_multiplier -> LONG_PICO .)
    LONG_JOULE      reduce using rule 25 (long_basic_multiplier -> LONG_PICO .)
    LONG_OHM        reduce using rule 25 (long_basic_multiplier -> LONG_PICO .)
    LONG_COULOMB    reduce using rule 25 (long_basic_multiplier -> LONG_PICO .)
    LONG_FARAD      reduce using rule 25 (long_basic_multiplier -> LONG_PICO .)
    LONG_METER      reduce using rule 25 (long_basic_multiplier -> LONG_PICO .)
    LONG_GRAM       reduce using rule 25 (long_basic_multiplier -> LONG_PICO .)
    LONG_SECOND     reduce using rule 25 (long_basic_multiplier -> LONG_PICO .)
    LONG_KELVIN     reduce using rule 25 (long_basic_multiplier -> LONG_PICO .)
    LONG_MOLE       reduce using rule 25 (long_basic_multiplier -> LONG_PICO .)
    LONG_CANDELA    reduce using rule 25 (long_basic_multiplier -> LONG_PICO .)
    LONG_MOLAR      reduce using rule 25 (long_basic_multiplier -> LONG_PICO .)
    LONG_HERTZ      reduce using rule 25 (long_basic_multiplier -> LONG_PICO .)


state 8

    (23) long_basic_multiplier -> LONG_MICRO .

    LONG_VOLT       reduce using rule 23 (long_basic_multiplier -> LONG_MICRO .)
    LONG_AMP        reduce using rule 23 (long_basic_multiplier -> LONG_MICRO .)
    LONG_SIEMEN     reduce using rule 23 (long_basic_multiplier -> LONG_MICRO .)
    LONG_JOULE      reduce using rule 23 (long_basic_multiplier -> LONG_MICRO .)
    LONG_OHM        reduce using rule 23 (long_basic_multiplier -> LONG_MICRO .)
    LONG_COULOMB    reduce using rule 23 (long_basic_multiplier -> LONG_MICRO .)
    LONG_FARAD      reduce using rule 23 (long_basic_multiplier -> LONG_MICRO .)
    LONG_METER      reduce using rule 23 (long_basic_multiplier -> LONG_MICRO .)
    LONG_GRAM       reduce using rule 23 (long_basic_multiplier -> LONG_MICRO .)
    LONG_SECOND     reduce using rule 23 (long_basic_multiplier -> LONG_MICRO .)
    LONG_KELVIN     reduce using rule 23 (long_basic_multiplier -> LONG_MICRO .)
    LONG_MOLE       reduce using rule 23 (long_basic_multiplier -> LONG_MICRO .)
    LONG_CANDELA    reduce using rule 23 (long_basic_multiplier -> LONG_MICRO .)
    LONG_MOLAR      reduce using rule 23 (long_basic_multiplier -> LONG_MICRO .)
    LONG_HERTZ      reduce using rule 23 (long_basic_multiplier -> LONG_MICRO .)


state 9

    (18) long_basic_multiplier -> LONG_GIGA .

    LONG_VOLT       reduce using rule 18 (long_basic_multiplier -> LONG_GIGA .)
    LONG_AMP        reduce using rule 18 (long_basic_multiplier -> LONG_GIGA .)
    LONG_SIEMEN     reduce using rule 18 (long_basic_multiplier -> LONG_GIGA .)
    LONG_JOULE      reduce using rule 18 (long_basic_multiplier -> LONG_GIGA .)
    LONG_OHM        reduce using rule 18 (long_basic_multiplier -> LONG_GIGA .)
    LONG_COULOMB    reduce using rule 18 (long_basic_multiplier -> LONG_GIGA .)
    LONG_FARAD      reduce using rule 18 (long_basic_multiplier -> LONG_GIGA .)
    LONG_METER      reduce using rule 18 (long_basic_multiplier -> LONG_GIGA .)
    LONG_GRAM       reduce using rule 18 (long_basic_multiplier -> LONG_GIGA .)
    LONG_SECOND     reduce using rule 18 (long_basic_multiplier -> LONG_GIGA .)
    LONG_KELVIN     reduce using rule 18 (long_basic_multiplier -> LONG_GIGA .)
    LONG_MOLE       reduce using rule 18 (long_basic_multiplier -> LONG_GIGA .)
    LONG_CANDELA    reduce using rule 18 (long_basic_multiplier -> LONG_GIGA .)
    LONG_MOLAR      reduce using rule 18 (long_basic_multiplier -> LONG_GIGA .)
    LONG_HERTZ      reduce using rule 18 (long_basic_multiplier -> LONG_GIGA .)


state 10

    (1) unit_term_unpowered -> long_basic_unit .

    $end            reduce using rule 1 (unit_term_unpowered -> long_basic_unit .)


state 11

    (11) long_basic_unit -> LONG_GRAM .

    $end            reduce using rule 11 (long_basic_unit -> LONG_GRAM .)


state 12

    (19) long_basic_multiplier -> LONG_MEGA .

    LONG_VOLT       reduce using rule 19 (long_basic_multiplier -> LONG_MEGA .)
    LONG_AMP        reduce using rule 19 (long_basic_multiplier -> LONG_MEGA .)
    LONG_SIEMEN     reduce using rule 19 (long_basic_multiplier -> LONG_MEGA .)
    LONG_JOULE      reduce using rule 19 (long_basic_multiplier -> LONG_MEGA .)
    LONG_OHM        reduce using rule 19 (long_basic_multiplier -> LONG_MEGA .)
    LONG_COULOMB    reduce using rule 19 (long_basic_multiplier -> LONG_MEGA .)
    LONG_FARAD      reduce using rule 19 (long_basic_multiplier -> LONG_MEGA .)
    LONG_METER      reduce using rule 19 (long_basic_multiplier -> LONG_MEGA .)
    LONG_GRAM       reduce using rule 19 (long_basic_multiplier -> LONG_MEGA .)
    LONG_SECOND     reduce using rule 19 (long_basic_multiplier -> LONG_MEGA .)
    LONG_KELVIN     reduce using rule 19 (long_basic_multiplier -> LONG_MEGA .)
    LONG_MOLE       reduce using rule 19 (long_basic_multiplier -> LONG_MEGA .)
    LONG_CANDELA    reduce using rule 19 (long_basic_multiplier -> LONG_MEGA .)
    LONG_MOLAR      reduce using rule 19 (long_basic_multiplier -> LONG_MEGA .)
    LONG_HERTZ      reduce using rule 19 (long_basic_multiplier -> LONG_MEGA .)


state 13

    (22) long_basic_multiplier -> LONG_MILLI .

    LONG_VOLT       reduce using rule 22 (long_basic_multiplier -> LONG_MILLI .)
    LONG_AMP        reduce using rule 22 (long_basic_multiplier -> LONG_MILLI .)
    LONG_SIEMEN     reduce using rule 22 (long_basic_multiplier -> LONG_MILLI .)
    LONG_JOULE      reduce using rule 22 (long_basic_multiplier -> LONG_MILLI .)
    LONG_OHM        reduce using rule 22 (long_basic_multiplier -> LONG_MILLI .)
    LONG_COULOMB    reduce using rule 22 (long_basic_multiplier -> LONG_MILLI .)
    LONG_FARAD      reduce using rule 22 (long_basic_multiplier -> LONG_MILLI .)
    LONG_METER      reduce using rule 22 (long_basic_multiplier -> LONG_MILLI .)
    LONG_GRAM       reduce using rule 22 (long_basic_multiplier -> LONG_MILLI .)
    LONG_SECOND     reduce using rule 22 (long_basic_multiplier -> LONG_MILLI .)
    LONG_KELVIN     reduce using rule 22 (long_basic_multiplier -> LONG_MILLI .)
    LONG_MOLE       reduce using rule 22 (long_basic_multiplier -> LONG_MILLI .)
    LONG_CANDELA    reduce using rule 22 (long_basic_multiplier -> LONG_MILLI .)
    LONG_MOLAR      reduce using rule 22 (long_basic_multiplier -> LONG_MILLI .)
    LONG_HERTZ      reduce using rule 22 (long_basic_multiplier -> LONG_MILLI .)


state 14

    (16) long_basic_unit -> LONG_MOLAR .

    $end            reduce using rule 16 (long_basic_unit -> LONG_MOLAR .)


state 15

    (8) long_basic_unit -> LONG_COULOMB .

    $end            reduce using rule 8 (long_basic_unit -> LONG_COULOMB .)


state 16

    (10) long_basic_unit -> LONG_METER .

    $end            reduce using rule 10 (long_basic_unit -> LONG_METER .)


state 17

    (9) long_basic_unit -> LONG_FARAD .

    $end            reduce using rule 9 (long_basic_unit -> LONG_FARAD .)


state 18

    (4) long_basic_unit -> LONG_AMP .

    $end            reduce using rule 4 (long_basic_unit -> LONG_AMP .)


state 19

    (0) S' -> unit_term_unpowered .


state 20

    (7) long_basic_unit -> LONG_OHM .

    $end            reduce using rule 7 (long_basic_unit -> LONG_OHM .)


state 21

    (21) long_basic_multiplier -> LONG_CENTI .

    LONG_VOLT       reduce using rule 21 (long_basic_multiplier -> LONG_CENTI .)
    LONG_AMP        reduce using rule 21 (long_basic_multiplier -> LONG_CENTI .)
    LONG_SIEMEN     reduce using rule 21 (long_basic_multiplier -> LONG_CENTI .)
    LONG_JOULE      reduce using rule 21 (long_basic_multiplier -> LONG_CENTI .)
    LONG_OHM        reduce using rule 21 (long_basic_multiplier -> LONG_CENTI .)
    LONG_COULOMB    reduce using rule 21 (long_basic_multiplier -> LONG_CENTI .)
    LONG_FARAD      reduce using rule 21 (long_basic_multiplier -> LONG_CENTI .)
    LONG_METER      reduce using rule 21 (long_basic_multiplier -> LONG_CENTI .)
    LONG_GRAM       reduce using rule 21 (long_basic_multiplier -> LONG_CENTI .)
    LONG_SECOND     reduce using rule 21 (long_basic_multiplier -> LONG_CENTI .)
    LONG_KELVIN     reduce using rule 21 (long_basic_multiplier -> LONG_CENTI .)
    LONG_MOLE       reduce using rule 21 (long_basic_multiplier -> LONG_CENTI .)
    LONG_CANDELA    reduce using rule 21 (long_basic_multiplier -> LONG_CENTI .)
    LONG_MOLAR      reduce using rule 21 (long_basic_multiplier -> LONG_CENTI .)
    LONG_HERTZ      reduce using rule 21 (long_basic_multiplier -> LONG_CENTI .)


state 22

    (3) long_basic_unit -> LONG_VOLT .

    $end            reduce using rule 3 (long_basic_unit -> LONG_VOLT .)


state 23

    (13) long_basic_unit -> LONG_KELVIN .

    $end            reduce using rule 13 (long_basic_unit -> LONG_KELVIN .)


state 24

    (12) long_basic_unit -> LONG_SECOND .

    $end            reduce using rule 12 (long_basic_unit -> LONG_SECOND .)


state 25

    (15) long_basic_unit -> LONG_CANDELA .

    $end            reduce using rule 15 (long_basic_unit -> LONG_CANDELA .)


state 26

    (17) long_basic_unit -> LONG_HERTZ .

    $end            reduce using rule 17 (long_basic_unit -> LONG_HERTZ .)


state 27

    (2) unit_term_unpowered -> long_basic_multiplier long_basic_unit .

    $end            reduce using rule 2 (unit_term_unpowered -> long_basic_multiplier long_basic_unit .)
