# Supplementary material for: Modelling the Effects of Electrical Coupling between Unmyelinated Axons of Brainstem Neurons Controlling Rhythmic Activity
Source: PLoS Comput Biol. 2015 May 8;11(5):e1004240. doi: 10.1371/journal.pcbi.1004240 (PMC4425518; doi:10.1371/journal.pcbi.1004240)
Supplement: S1 Paper Simulations — (ZIP) [file pcbi.1004240.s001.zip › paper_simulations/paper1/gen_figure_07_e.py]

""" Plot the IV for the multicompartmental dIN"""


import mreorg


from morphforge.stdimports import *
import morphforge.stdimports as mf
#from signalanalysis.stdimports import *
from morphforgecontrib.stdimports import *

from modelling.sensory_pathway import makedINMulticompartmental
from morphforge import units
from modelling.sensory_pathway import *
import matplotlib as mpl
from modelling import *
import numpy
from morphforgecontrib.stdimports import *
from modelling.rbmodelling2.modelconstants import Model, ChlType

def _get_freq_at_current(current_in_pA):
    env = NEURONEnvironment()
    sim = env.Simulation()

    R_dINs = NeuronPopulation(sim=sim, n=30, neuron_functor=makedINMulticompartmental )
    ElectricalCoupler.CouplePopulationFixedUniform(sim=sim, neuron_population=R_dINs)


    for cell in R_dINs:
        cc = sim.create_currentclamp(  cell_location=cell.soma, amp=current_in_pA * mf.units.pA, dur=300 * mf.units.ms, delay=100 * mf.units.ms)


    cell = R_dINs[15]

    sim.record(cell, name='V')
    sim.record(cc, what=StandardTags.Current)

    res = sim.run()
    return res

def get_freq_at_current(current_in_pA):
    res = run_with_cache(_get_freq_at_current, kwargs={'current_in_pA':current_in_pA} )
    v = res.get_trace('V')

    spikes = SpikeFinder.find_spikes(v)
    freq = len(spikes) / 0.3

    TagViewer(res, show=False )
    return freq


iinjs = [10, 20, 30, 40, 50, 60, 70, 80, 90, 100, 120, 140, 160, 180, 200, 250, 300, 350, 400]
iinjs = iinjs[::2]
freqs = [get_freq_at_current(current_in_pA = i) for i in iinjs]


import mhfigsizes as fs
pylab.figure(figsize=fs.figsize_07_iv)
pylab.plot(iinjs, freqs,'go-', ms=3.)
pylab.xlabel('Injected Current (pA)')
pylab.ylabel('Firing Frequency (Hz)')
ax = pylab.gca()
ax.xaxis.set_major_locator(mpl.ticker.MaxNLocator(4))
ax.yaxis.set_major_locator(mpl.ticker.MaxNLocator(4))

pylab.savefig('build/raw_07_e.svg')

#pylab.show()
