# Supplementary material for: Modelling the Effects of Electrical Coupling between Unmyelinated Axons of Brainstem Neurons Controlling Rhythmic Activity
Source: PLoS Comput Biol. 2015 May 8;11(5):e1004240. doi: 10.1371/journal.pcbi.1004240 (PMC4425518; doi:10.1371/journal.pcbi.1004240)
Supplement: S1 Paper Simulations — (ZIP) [file pcbi.1004240.s001.zip › paper_simulations/paper1/utilgen_run_script.py]

import glob


for f in sorted(glob.glob("gen*.py")):
	print "python", f, " && touch run.%s"%f
print
for f in sorted(glob.glob("build*.py")):
	print "python", f, " && touch run.%s"%f
