# Supplementary material for: Modelling the Effects of Electrical Coupling between Unmyelinated Axons of Brainstem Neurons Controlling Rhythmic Activity
Source: PLoS Comput Biol. 2015 May 8;11(5):e1004240. doi: 10.1371/journal.pcbi.1004240 (PMC4425518; doi:10.1371/journal.pcbi.1004240)
Supplement: S1 Paper Simulations — (ZIP) [file pcbi.1004240.s001.zip › paper_simulations/paper1/run_all.sh]

python gen_figure_02_a.py  && touch run.gen_figure_02_a.py
python gen_figure_02_b.py  && touch run.gen_figure_02_b.py
python gen_figure_03.py > txt_fig3.out && touch run.gen_figure_03.py
python gen_figure_04_iii.py  && touch run.gen_figure_04_iii.py
python gen_figure_04_iiii.py > txt_fig4.out && touch run.gen_figure_04_iiii.py
python gen_figure_05.py  && touch run.gen_figure_05.py
python gen_figure_06_a.py  && touch run.gen_figure_06_a.py
python gen_figure_06_b.py > txt_fig06b.out && touch run.gen_figure_06_b.py
python gen_figure_07_bc.py  && touch run.gen_figure_07_bc.py
python gen_figure_07_def_new.py  && touch run.gen_figure_07_def_new.py
python gen_figure_07_e.py  && touch run.gen_figure_07_e.py
python gen_figure_07_f.py  && touch run.gen_figure_07_f.py
python gen_figure_08.py  && touch run.gen_figure_08.py

python build_figure_02.py  && touch run.build_figure_02.py
python build_figure_04.py  && touch run.build_figure_04.py
python build_figure_05.py  && touch run.build_figure_05.py
python build_figure_06.py  && touch run.build_figure_06.py
python build_figure_07.py  && touch run.build_figure_07.py
python build_figure_08.py  && touch run.build_figure_08.py
python build_figure_paramsweepnew.py  && touch run.build_figure_paramsweepnew.py
