# Supplementary material for: Modelling the Effects of Electrical Coupling between Unmyelinated Axons of Brainstem Neurons Controlling Rhythmic Activity
Source: PLoS Comput Biol. 2015 May 8;11(5):e1004240. doi: 10.1371/journal.pcbi.1004240 (PMC4425518; doi:10.1371/journal.pcbi.1004240)
Supplement: S1 Paper Simulations — (ZIP) [file pcbi.1004240.s001.zip › paper_simulations/paper1/mhfigsizes.py]

#!/usr/bin/python
# -*- coding: utf-8 -*-

width_std1 = 3.8
height_std1 = 1.95

height_larger1 = 2.25


# New Sizes:
width_std2_in = 4.5
height_std2_in = 2.0
figsize_04_ii = (1.5,1.5) 
figsize_04_iiii = (width_std2_in, height_std2_in)

figsize_06_a = (width_std2_in, height_std2_in)

figsize_psi_bc = (width_std2_in, height_std2_in * 1.5)


figsize_07_def = (width_std2_in, 1.5)

figsize_07_def_summary = (width_std2_in, 1.0)
figsize_07_iv =  (height_std2_in,1.5)


figsize_kappa_ef = (width_std1 * 1.25, height_std1 * 0.8)
#figsize = (
figsize_kappa_cd = (2.75 / 1.4, 1.5 / 1.2)

figsize_eta_def = (4.5, height_larger1/1.2)


figsize_lambda_d = (2.75/1.4, 0.7)


figsize_lambda_c =  (width_std2_in, height_std2_in)
figsize_lambda_b = 2.0, 1.
figsize_lambda_e = 2.0,  1.5
