# Supplementary material for: Modelling the Effects of Electrical Coupling between Unmyelinated Axons of Brainstem Neurons Controlling Rhythmic Activity
Source: PLoS Comput Biol. 2015 May 8;11(5):e1004240. doi: 10.1371/journal.pcbi.1004240 (PMC4425518; doi:10.1371/journal.pcbi.1004240)
Supplement: S1 Paper Simulations — (ZIP) [file pcbi.1004240.s001.zip › paper_simulations/paper1/gen_figure_04_iiii.py]

#!/usr/bin/python
# -*- coding: utf-8 -*-


import mreorg

import cPickle
import os
import multiprocessing 
import pylab

from modelling.ecouplingdata import getCouplingData
from matplotlib.pyplot import boxplot


import numpy as np

import mhfigsizes as fs
import morphforge.stdimports as mf

from modelling.ecouplingnetwork import dINRow
from modelling.sensory_pathway.electrical_coupling import ElectricalCoupler
from modelling.sensory_pathway.pathway_constants import NCells


figsize_04_iiii =  fs.figsize_04_iiii 


class RandomConnect(dINRow):

    def __init__(self, electric_coupler_kwargs, **kwargs):
            super(RandomConnect, self).__init__(**kwargs)
            self.gapJunctions = []
            self.electric_coupler_kwargs = electric_coupler_kwargs

    def BuildGapJunctions(self):
        ElectricalCoupler.CouplePopulationFixedUniform( sim=self.sim,
                                                        neuron_population=self.cells,
                                                        func = lambda s: self.gapJunctions.append(s),
                                                        junction_resistance = mf.qty("600:MOhm"),
                                                        **self.electric_coupler_kwargs
                                                        )


def plot_connection_histogram(sims):
    distances = list([])
    for sim in sims:
        for gj in sim.gapjunctions:
            l1 = gj.celllocation1
            l2 = gj.celllocation2
            mp1 = mf.MorphPath( l1.morphlocation, l1.cell.get_location('soma',1.0) ,)
            mp2 = mf.MorphPath( l2.morphlocation, l2.cell.get_location('soma',1.0) ,)
            distances.append(mp1.get_length() )
            distances.append(mp2.get_length() )

    d = np.array( distances)
    pylab.figure(figsize=(1,1) )
    pylab.xlim( (0,200) )
    pylab.ylim( (0,150) )
    pylab.xticks([0,100,200])
    pylab.yticks([0,50,100,150])
    pylab.hist(d,bins=15, weights = [1.0/(len(sims))]*len(distances) )#

    # Mean gap junctions per sim:
    return len(distances) / (2.0 * len(sims))


def run_sim(electric_coupler_kwargs, index):

    d = RandomConnect( nCells=NCells.dINs, srcCellIndex=np.random.randint(5,25), electric_coupler_kwargs=electric_coupler_kwargs )
    d.run()
    return d.couplingCoefficients, d.sim


def run_sim_wrap(args):
    return mf.run_with_cache(run_sim, kwargs = {'electric_coupler_kwargs':args[0], 'index':args[1] } )


def plot_subset(res, n_to_plot, electric_coupler_kwargs):
    f = pylab.figure(figsize = ( 4,4 ))
    ax = f.add_subplot(111)
    ax.set_color_cycle(['c','m','y','g','b'])


    #Expt Data:
    exptData = getCouplingData()
    ax.plot( exptData[:,0], exptData[:,1], 'rx', markersize=7, markeredgewidth=1.5, label='experimental' )

    # Regressor:
    d = np.linspace(0,300)
    bestFit = -0.0406*d + 10.5917
    ax.plot( d,bestFit,'k--', label="Best fit regressor to expt-data")

    for j in range(n_to_plot):
        ax.plot( res[j][:,0], res[j][:,1], 'o', label="Trial %d"%(j ) )

    # Label up graphs:
    ax.set_xlim( (0,200) )
    ax.set_ylim( (-1,35) )
    ax.set_xlabel("Distance between soma ($\mu m$)")
    ax.set_ylabel("Coupling Coefficient")
    ax.set_title( "" )
    pylab.savefig('build/Coupling Coeffiecient Graph (%s).svg'%(str(electric_coupler_kwargs) ))


def run_simulation(n_repeats, electric_coupler_kwargs=None):
    if electric_coupler_kwargs is None:
        electric_coupler_kwargs = {}


    p = multiprocessing.Pool(4)
    args = [(electric_coupler_kwargs, i) for i in range(n_repeats)] 
    res_data = p.map(run_sim_wrap, args)

    res, sims = zip(*res_data)

    plot_subset(res, min(5, n_repeats), electric_coupler_kwargs=electric_coupler_kwargs)


    n_gj_mean = plot_connection_histogram(sims)
    pylab.savefig('build/GapJunctionsDistanceHistogramGraph (%s) %d.svg'%(str(electric_coupler_kwargs),n_gj_mean ))

    return res


#def gen_04_IIII():
def generate_data_04_iiii():
    return run_simulation(n_repeats=50, electric_coupler_kwargs=None )


def plot_04_iiii(data):

    all_results_orig = data
    print all_results_orig

    all_results = np.vstack(all_results_orig)
    bins = np.arange(5, 250, 10)
    bIndices = np.digitize(all_results[:, 0], bins)

    figsize=figsize_04_iiii
    figsize = figsize[0]*1.15,figsize[1]
    pylab.figure(figsize=figsize)

    for (i, _binLeftEdge) in enumerate(bins):
        ptMask = bIndices == i
        pts = all_results[ptMask]
        if len(pts) == 0:
            continue

        pts_dist_mean = np.mean(pts[:, 0])
        #pts_cc_mean = np.mean(pts[:, 1])
        #pts_cc_median = np.median(pts[:, 1])

        # Box plot:
        res = boxplot([pts[:, 1]], positions=[pts_dist_mean], widths=7, notch=True, sym='', patch_artist=True)
        bp = res
        linewidth = 0.5
        pylab.setp(bp['boxes'], facecolor='lightgrey', alpha=0.55)
        pylab.setp(bp['boxes'], linewidth=linewidth)
        pylab.setp(bp['caps'], linestyle='')
        pylab.setp(bp['whiskers'], linestyle='-', color='k', linewidth=linewidth)

    # Overplot the experimental data:
    exptData = getCouplingData()
    pylab.plot(exptData[:, 0], exptData[:, 1], 'o', color='red', markersize=3, markeredgewidth=0.5, label='experimental' )

    # Graph formatting:
    pylab.xlim((0, 200))
    pylab.ylim((0, 25))
    pylab.xticks([0, 50, 100, 150, 200])
    pylab.yticks([0, 10, 20])
    pylab.xlabel('Distance between dIN somata ($\mu m$)')
    pylab.ylabel('Coupling Coefficient (%)')
    pylab.grid('off')

    pylab.savefig('build/raw_04_iiii.svg')
    print 'NSims:', len(all_results_orig)
    pylab.show()


def main():


    data_cache_file = '_cache/04_main_rescache.pickle'
    if not os.path.exists('_cache'):
        os.makedirs('_cache')


    load_from_cache = None 
    if load_from_cache and os.path.exists(data_cache_file):
        # Load the data?
        with open(data_cache_file) as fobj:
            data = cPickle.load(fobj)
    else:
        # Simulate?
        data = generate_data_04_iiii()
        with open(data_cache_file, 'w') as fobj:
            cPickle.dump(data, fobj)

    plot_04_iiii(data)

if __name__ == '__main__':
    main()
