# Supplementary material for: Modelling the Effects of Electrical Coupling between Unmyelinated Axons of Brainstem Neurons Controlling Rhythmic Activity
Source: PLoS Comput Biol. 2015 May 8;11(5):e1004240. doi: 10.1371/journal.pcbi.1004240 (PMC4425518; doi:10.1371/journal.pcbi.1004240)
Supplement: S1 Paper Simulations — (ZIP) [file pcbi.1004240.s001.zip › paper_simulations/paper1/gen_figure_02_b.py]

import mreorg


import pylab
import numpy as np

c = 'green'
y_max = 0.3


#f = pylab.figure( figsize=(4, 1.5) )
#f = pylab.figure( figsize=(4.5, 1.75) )
f = pylab.figure( figsize=(4.5, 1.25) )
f.subplots_adjust(bottom=0.15, top=0.95, right=0.98,left=0.1, hspace=0.2, wspace=0.1)
ax1 = f.add_subplot(211)
ax2 = f.add_subplot(212)
#ax3 = f.add_subplot(313)

axes = [ax1, ax2,] # ax3]


x = np.linspace(0, 200, num=1000)


#Ax 1:
y1 = x*0
x_index = np.abs(x - 75).argmin()
y1[ x_index ] = y_max * 1.5
ax1.plot(x,y1, color=c)


# Ax 2:
y2 = x*0
y2[np.logical_and(20<x, x<100)] = y_max * 0.4
ax2.plot(x,y2, color=c)


# Ax 3:
y2 = x*0
def exp2(t, a, b):
    tc_max =  np.log( b / a) * (a * b) / (b - a)
    val_max = np.exp( -tc_max / b) -  np.exp( -tc_max / a)
    
    v = (np.exp(-t/b) - np.exp(-t/a)) / val_max
    v[v<0]=0
    return v


y3 = exp2(x-25, 10,40) * y_max
#ax3.plot(x,y3, color=c)


for ax in axes:
    ax.set_ylim(-0.1,1.1)
    ax.set_yticks([0,0.5,1.0])
    ax.set_xticks([0,100, 200, ])
ax2.set_xticklabels(['0','100','200',])


ax1.set_xticklabels("")
#ax2.set_xticklabels("")

ax2.set_ylabel("GJ probabability", multialignment='center')
#-density\n(per $\mu m$)

ax2.set_xlabel("Distance along axon of caudal neuron, $d_{gj} - d_j$ ($\mu m$)")


ax2.yaxis.set_label_coords(-0.06, 1.1)
pylab.savefig('build/fig02_b.svg')
