# Supplementary material for: Modelling the Effects of Electrical Coupling between Unmyelinated Axons of Brainstem Neurons Controlling Rhythmic Activity
Source: PLoS Comput Biol. 2015 May 8;11(5):e1004240. doi: 10.1371/journal.pcbi.1004240 (PMC4425518; doi:10.1371/journal.pcbi.1004240)
Supplement: S1 Paper Simulations — (ZIP) [file pcbi.1004240.s001.zip › paper_simulations/paper1/gen_figure_03.py]

import mreorg

import multiprocessing


from modelling.ecouplingdata import getCouplingData


import mhfigsizes as fs
import numpy as np

import morphforge.stdimports as mf

from modelling.ecouplingnetwork import dINRow
from modelling.sensory_pathway.electrical_coupling import ElectricalCoupler
from modelling.sensory_pathway.pathway_constants import NCells

import pylab


# Figures sizes:
figsize_04_iiii =  fs.figsize_04_iiii


class RandomConnect(dINRow):

    def __init__(self, gj_strength, minDist, maxDist, gjrateperum, **kwargs):
            super(RandomConnect, self).__init__(**kwargs)
            self.gapJunctions = []
            self.gj_strength = gj_strength

            self.minDist = minDist
            self.maxDist = maxDist
            self.gjrateperum = gjrateperum


    def BuildGapJunctions(self):
        ElectricalCoupler.CouplePopulationFixedUniform( sim=self.sim,
                                                        neuron_population=self.cells,
                                                        func = lambda s: self.gapJunctions.append(s),
                                                        junction_resistance = mf.qty("%d:MOhm" % self.gj_strength),
                                                        minDist=self.minDist,
                                                        maxDist=self.maxDist,
                                                        base_gjrateperum=self.gjrateperum
                                                        )


def run_sim(index, gj_strength,  axonDiam, resistivity, minDist, maxDist, gjrateperum):
    d = RandomConnect( nCells=NCells.dINs, srcCellIndex=np.random.randint(5,25), 
            gj_strength=gj_strength ,
            axonDiam = axonDiam ,
            resistivity = resistivity *mf.units.ohmcm,
            minDist = minDist,
            maxDist= maxDist,
            gjrateperum = gjrateperum,
            )
    d.run()
    return d.couplingCoefficients, d.sim

prog_file = '_prog_new.txt'
open(prog_file,'w').close()

def _run_sim(args):
    try:
        res = mf.run_with_cache( run_sim, kwargs=args)
        with open(prog_file,'a') as f:
            f.write('\nRun-OK: %s' % str(args))
        return res
        
    except:
        with open(prog_file,'a') as f:
            f.write('\nRun-FAIL: %s' % str(args))
        return None,None


def plot_boxplot(data, ax):

    all_results_orig = data


    all_results = np.vstack(all_results_orig)
    bins = np.arange(5, 250, 10)
    bIndices = np.digitize(all_results[:, 0], bins)


    for (i, _binLeftEdge) in enumerate(bins):
        ptMask = bIndices == i
        pts = all_results[ptMask]
        if len(pts) == 0:
            continue

        pts_dist_mean = np.mean(pts[:, 0])
        #pts_cc_mean = np.mean(pts[:, 1])
        #pts_cc_median = np.median(pts[:, 1])

        # Box plot:
        res = ax.boxplot([pts[:, 1]], positions=[pts_dist_mean], widths=7, notch=True, sym='', patch_artist=True)
        bp = res
        linewidth = 0.5
        pylab.setp(bp['boxes'], facecolor='lightgrey', alpha=0.55)
        pylab.setp(bp['boxes'], linewidth=linewidth)
        pylab.setp(bp['caps'], linestyle='')
        pylab.setp(bp['whiskers'], linestyle='-', color='k', linewidth=linewidth)

    # Overplot the experimental data:
    exptData = getCouplingData()
    ax.plot(exptData[:, 0], exptData[:, 1], 'o', color='red', markersize=2.0, markeredgewidth=0.5, label='experimental' )

    # Graph formatting:
    ax.grid(False, 'both')
    ax.set_xlim((0, 200))
    ax.set_ylim((0, 25))
    ax.set_xticks([0, 50, 100, 150, 200])
    ax.set_yticks([0, 10, 20])
    ax.set_xlabel('Distance between dIN somata ($\mu m$ )')
    ax.set_ylabel('Coupling Coefficient (%)')


def build_axis_plot(kwargs, ax_sample, ax_boxplot):

    #n_sims = 8*2 * 6
    n_sims = 50 #8 * 4 * 4 
    n_samples = 5

    args = []
    for i in range(n_sims):
        kw = kwargs.copy()
        kw['index'] = i
        args.append(kw)


    #for a in args:
    #    _run_sim(a)
    #assert(0)
    
    p = multiprocessing.Pool(8)
    res_data = p.map(_run_sim, args)
    res, sims = zip(*res_data)
    p.close()

    res = [r for r in res if r is not None]
    sims = [s for s in sims if s is not None]


    # The samples (top-plot)
    # =========================
    ax_sample.set_title( str(sorted(kwargs.items())) )

    ax_sample.set_color_cycle(['c','m','y','g','b'])
    #Expt Data:
    exptData = getCouplingData()
    ax_sample.plot( exptData[:,0], exptData[:,1], 'rx', markersize=7, markeredgewidth=1.5, label='experimental' )

    # Regressor:
    d = np.linspace(0,300)
    bestFit = -0.0406*d + 10.5917
    ax_sample.plot( d,bestFit,'k--', label="Best fit regressor to expt-data")

    for j in range(n_samples):
        ax_sample.plot( res[j][:,0], res[j][:,1], 'o', label="Trial %d"%(j ) )

    # Label up graphs:
    ax_sample.set_xlim( (0,200) )
    ax_sample.set_ylim( (-1,35) )
    ax_sample.set_xlabel("Distance between soma (um)")
    ax_sample.set_ylabel("Coupling Coefficient")
    ax_sample.set_title( "" )

    # The boxplots (top-plot)
    # =========================
    plot_boxplot(res, ax_boxplot)

    pylab.savefig('build/tmp_fig3(%s).svg'%(str(sorted(kwargs.items()) )) )


    pass


def new_main():
    parameters = {
        'axonDiam' : (0.4, (0.2, 0.6) ),
        'gj_strength' : (600, (300,900)),
        'gjrateperum' : (0.015, (0.015/2., 0.015/2*3)),
        'minDist' : (20, (10,40)),
        'maxDist':(70, (35,105) ),
        'resistivity' : (80,(40,120)), 
            }


    for param in sorted(parameters):
        if len(parameters[param]) != 2:
                continue
        print 'Investigating:', param
        p_values = parameters[param]
        p_values_to_try = p_values[1][0], p_values[0], p_values[1][1]

        f = pylab.figure(figsize=(14,8))
        pylab.suptitle('Varying: %s' % param)

        for (i,p_value) in enumerate(p_values_to_try):
            print 'Building for:', p_value
            kw_params = { k:v[0] for (k,v) in parameters.items() if k != param}
            kw_params[param] = p_value

            ax1 = f.add_subplot(3,2,(2*i)+1)
            ax2 = f.add_subplot(3,2,(2*i)+1+1)
            build_axis_plot(kw_params, ax1, ax2)
        #pylab.tight_layout()
        pylab.subplots_adjust(top=0.90)
        pylab.savefig('build/new_fig_effect_of_changing_%s.svg'%(param))
        pylab.show()
        pylab.close(f)
        pylab.close('all')


def new_main2():
    figsize=( 4.8, 4)
    f1 = pylab.figure(figsize=figsize)
    f2 = pylab.figure(figsize=figsize)

    for f in [f1,f2]:
        f.subplots_adjust(bottom=0.15,left=0.1, hspace=0.45, wspace=0.1, top=0.95 )
    

    
    ax0_0_0 = f1.add_subplot(3,2,1)
    ax0_0_1 = f1.add_subplot(3,2,3)
    ax0_0_2 = f1.add_subplot(3,2,5)
    ax0_1_0 = f1.add_subplot(3,2,2)
    ax0_1_1 = f1.add_subplot(3,2,4)
    ax0_1_2 = f1.add_subplot(3,2,6)
    
    ax1_0_0 = f2.add_subplot(3,2,1)
    ax1_0_1 = f2.add_subplot(3,2,3)
    ax1_0_2 = f2.add_subplot(3,2,5)
    ax1_1_0 = f2.add_subplot(3,2,2)
    ax1_1_1 = f2.add_subplot(3,2,4)
    ax1_1_2 = f2.add_subplot(3,2,6)


    

    if True:
        build_axis_plot({'axonDiam':0.4,'gj_strength':300,'gjrateperum':0.015,'minDist':20,'maxDist':70,'resistivity':80},ax0_0_0, ax1_0_0)
        build_axis_plot({'axonDiam':0.4,'gj_strength':900,'gjrateperum':0.015,'minDist':20,'maxDist':70,'resistivity':80},ax0_1_0, ax1_1_0)

        build_axis_plot({'axonDiam':0.6,'gj_strength':600,'gjrateperum':0.015,'minDist':20,'maxDist':70,'resistivity':80},ax0_0_1, ax1_0_1)
        build_axis_plot({'axonDiam':0.2,'gj_strength':600,'gjrateperum':0.015,'minDist':20,'maxDist':70,'resistivity':80},ax0_1_1, ax1_1_1)

        build_axis_plot({'axonDiam':0.4,'gj_strength':600,'gjrateperum':0.015,'minDist':10,'maxDist':70,'resistivity':80},ax0_0_2, ax1_0_2)
        build_axis_plot({'axonDiam':0.4,'gj_strength':600,'gjrateperum':0.015,'minDist':40,'maxDist':70,'resistivity':80},ax0_1_2, ax1_1_2)    


    # Label up
    x_pos,y_pos = 0.95, 0.85
    text_kwargs = {'ha':'right', 'fontsize':8}
    ax1_0_0.text(x_pos,y_pos, '$R_{gj}=300M\Omega$',transform=ax1_0_0.transAxes, **text_kwargs)
    ax1_1_0.text(x_pos,y_pos, '$R_{gj}=900M\Omega$',transform=ax1_1_0.transAxes, **text_kwargs)

    ax1_0_1.text(x_pos,y_pos, '$Diam=0.6\mu m$',transform=ax1_0_1.transAxes, **text_kwargs)
    ax1_1_1.text(x_pos,y_pos, '$Diam=0.2\mu m$',transform=ax1_1_1.transAxes, **text_kwargs)
    

    ax1_0_2.text(x_pos,y_pos, '$MinDist=10\mu m$',transform=ax1_0_2.transAxes, **text_kwargs)
    ax1_1_2.text(x_pos,y_pos, '$MinDist=40\mu m$',transform=ax1_1_2.transAxes, **text_kwargs)
    


   


    axes_lhs = [ax1_0_0, ax1_0_1, ax1_0_2, ]
    axes_rhs = [ax1_1_0, ax1_1_1, ax1_1_2, ]
    axes = axes_lhs + axes_rhs

    bottom_axes = [ax1_0_2, ax1_1_2]

    for ax in axes:

        if ax not in bottom_axes:
            ax.set_xlabel('')
            ax.set_xticklabels('')

        if ax not in [ ax1_0_1 ]:
            ax.set_ylabel('')

    for ax in axes_rhs:
        ax.set_yticklabels('')

    ax = ax1_0_2

    x0,x1 = (0.3,0.7)
    y2 = 0.32 + 0.05
    y1 = 0.62 + 0.05
    y0 = 0.92 + 0.05
    for y in [y0,y1,y2]:
        ax.annotate('',
                xy=(x1, y+0.005),
                xytext=(x0, y+0.005),
                xycoords='figure fraction', textcoords='figure fraction',
                arrowprops=dict(facecolor='black', shrink=0.05,width=0.2, headwidth=3  ),
                horizontalalignment='center', verticalalignment='center',
                )

    text_kw = dict( verticalalignment='baseline', style='italic')
    f2.text(x0, y0, 'Lower GJ resistance',  ha='right', **text_kw)
    f2.text(x1, y0, 'Higher GJ resistance',  ha='left', **text_kw )
    
    f2.text(x0, y1, 'Thicker axon',  ha='right', **text_kw )
    f2.text(x1, y1, 'Thinner axon',  ha='left', **text_kw)

    f2.text(x0, y2, 'GJs more proximal',  ha='right', **text_kw)
    f2.text(x1, y2, 'GJs more distal',  ha='left', **text_kw )

    
    
    pylab.savefig('build/fig03.svg')


if __name__ == '__main__':
    #new_main()
    new_main2()
    pylab.show()
