# Supplementary material for: Modelling the Effects of Electrical Coupling between Unmyelinated Axons of Brainstem Neurons Controlling Rhythmic Activity
Source: PLoS Comput Biol. 2015 May 8;11(5):e1004240. doi: 10.1371/journal.pcbi.1004240 (PMC4425518; doi:10.1371/journal.pcbi.1004240)
Supplement: S1 Paper Simulations — (ZIP) [file pcbi.1004240.s001.zip › paper_simulations/paper1/_prog_new.txt]

Run-OK: {'maxDist': 70	'resistivity': 80	'axonDiam': 0.4	'index': 2	'gjrateperum': 0.015	'gj_strength': 300	'minDist': 20}
Run-OK: {'maxDist': 70	'resistivity': 80	'axonDiam': 0.4	'index': 12	'gjrateperum': 0.015	'gj_strength': 300	'minDist': 20}
Run-OK: {'maxDist': 70	'resistivity': 80	'axonDiam': 0.4	'index': 6	'gjrateperum': 0.015	'gj_strength': 300	'minDist': 20}
Run-OK: {'maxDist': 70	'resistivity': 80	'axonDiam': 0.4	'index': 10	'gjrateperum': 0.015	'gj_strength': 300	'minDist': 20}
Run-OK: {'maxDist': 70	'resistivity': 80	'axonDiam': 0.4	'index': 0	'gjrateperum': 0.015	'gj_strength': 300	'minDist': 20}
Run-OK: {'maxDist': 70	'resistivity': 80	'axonDiam': 0.4	'index': 8	'gjrateperum': 0.015	'gj_strength': 300	'minDist': 20}
Run-OK: {'maxDist': 70	'resistivity': 80	'axonDiam': 0.4	'index': 4	'gjrateperum': 0.015	'gj_strength': 300	'minDist': 20}
Run-OK: {'maxDist': 70	'resistivity': 80	'axonDiam': 0.4	'index': 14	'gjrateperum': 0.015	'gj_strength': 300	'minDist': 20}
Run-OK: {'maxDist': 70	'resistivity': 80	'axonDiam': 0.4	'index': 3	'gjrateperum': 0.015	'gj_strength': 300	'minDist': 20}
Run-OK: {'maxDist': 70	'resistivity': 80	'axonDiam': 0.4	'index': 7	'gjrateperum': 0.015	'gj_strength': 300	'minDist': 20}
Run-OK: {'maxDist': 70	'resistivity': 80	'axonDiam': 0.4	'index': 9	'gjrateperum': 0.015	'gj_strength': 300	'minDist': 20}
Run-OK: {'maxDist': 70	'resistivity': 80	'axonDiam': 0.4	'index': 13	'gjrateperum': 0.015	'gj_strength': 300	'minDist': 20}
Run-OK: {'maxDist': 70	'resistivity': 80	'axonDiam': 0.4	'index': 15	'gjrateperum': 0.015	'gj_strength': 300	'minDist': 20}
Run-OK: {'maxDist': 70	'resistivity': 80	'axonDiam': 0.4	'index': 11	'gjrateperum': 0.015	'gj_strength': 300	'minDist': 20}
Run-OK: {'maxDist': 70	'resistivity': 80	'axonDiam': 0.4	'index': 1	'gjrateperum': 0.015	'gj_strength': 300	'minDist': 20}
Run-OK: {'maxDist': 70	'resistivity': 80	'axonDiam': 0.4	'index': 5	'gjrateperum': 0.015	'gj_strength': 300	'minDist': 20}
Run-OK: {'maxDist': 70	'resistivity': 80	'axonDiam': 0.4	'index': 20	'gjrateperum': 0.015	'gj_strength': 300	'minDist': 20}
Run-OK: {'maxDist': 70	'resistivity': 80	'axonDiam': 0.4	'index': 16	'gjrateperum': 0.015	'gj_strength': 300	'minDist': 20}
Run-OK: {'maxDist': 70	'resistivity': 80	'axonDiam': 0.4	'index': 18	'gjrateperum': 0.015	'gj_strength': 300	'minDist': 20}
Run-OK: {'maxDist': 70	'resistivity': 80	'axonDiam': 0.4	'index': 22	'gjrateperum': 0.015	'gj_strength': 300	'minDist': 20}
Run-OK: {'maxDist': 70	'resistivity': 80	'axonDiam': 0.4	'index': 28	'gjrateperum': 0.015	'gj_strength': 300	'minDist': 20}
Run-OK: {'maxDist': 70	'resistivity': 80	'axonDiam': 0.4	'index': 24	'gjrateperum': 0.015	'gj_strength': 300	'minDist': 20}
Run-OK: {'maxDist': 70	'resistivity': 80	'axonDiam': 0.4	'index': 26	'gjrateperum': 0.015	'gj_strength': 300	'minDist': 20}
Run-OK: {'maxDist': 70	'resistivity': 80	'axonDiam': 0.4	'index': 30	'gjrateperum': 0.015	'gj_strength': 300	'minDist': 20}
Run-OK: {'maxDist': 70	'resistivity': 80	'axonDiam': 0.4	'index': 17	'gjrateperum': 0.015	'gj_strength': 300	'minDist': 20}
Run-OK: {'maxDist': 70	'resistivity': 80	'axonDiam': 0.4	'index': 19	'gjrateperum': 0.015	'gj_strength': 300	'minDist': 20}
Run-OK: {'maxDist': 70	'resistivity': 80	'axonDiam': 0.4	'index': 21	'gjrateperum': 0.015	'gj_strength': 300	'minDist': 20}
Run-OK: {'maxDist': 70	'resistivity': 80	'axonDiam': 0.4	'index': 23	'gjrateperum': 0.015	'gj_strength': 300	'minDist': 20}
Run-OK: {'maxDist': 70	'resistivity': 80	'axonDiam': 0.4	'index': 25	'gjrateperum': 0.015	'gj_strength': 300	'minDist': 20}
Run-OK: {'maxDist': 70	'resistivity': 80	'axonDiam': 0.4	'index': 27	'gjrateperum': 0.015	'gj_strength': 300	'minDist': 20}
Run-OK: {'maxDist': 70	'resistivity': 80	'axonDiam': 0.4	'index': 31	'gjrateperum': 0.015	'gj_strength': 300	'minDist': 20}
Run-OK: {'maxDist': 70	'resistivity': 80	'axonDiam': 0.4	'index': 29	'gjrateperum': 0.015	'gj_strength': 300	'minDist': 20}
Run-OK: {'maxDist': 70	'resistivity': 80	'axonDiam': 0.4	'index': 32	'gjrateperum': 0.015	'gj_strength': 300	'minDist': 20}
Run-OK: {'maxDist': 70	'resistivity': 80	'axonDiam': 0.4	'index': 36	'gjrateperum': 0.015	'gj_strength': 300	'minDist': 20}
Run-OK: {'maxDist': 70	'resistivity': 80	'axonDiam': 0.4	'index': 34	'gjrateperum': 0.015	'gj_strength': 300	'minDist': 20}
Run-OK: {'maxDist': 70	'resistivity': 80	'axonDiam': 0.4	'index': 40	'gjrateperum': 0.015	'gj_strength': 300	'minDist': 20}
Run-OK: {'maxDist': 70	'resistivity': 80	'axonDiam': 0.4	'index': 42	'gjrateperum': 0.015	'gj_strength': 300	'minDist': 20}
Run-OK: {'maxDist': 70	'resistivity': 80	'axonDiam': 0.4	'index': 38	'gjrateperum': 0.015	'gj_strength': 300	'minDist': 20}
Run-OK: {'maxDist': 70	'resistivity': 80	'axonDiam': 0.4	'index': 44	'gjrateperum': 0.015	'gj_strength': 300	'minDist': 20}
Run-OK: {'maxDist': 70	'resistivity': 80	'axonDiam': 0.4	'index': 46	'gjrateperum': 0.015	'gj_strength': 300	'minDist': 20}
Run-OK: {'maxDist': 70	'resistivity': 80	'axonDiam': 0.4	'index': 33	'gjrateperum': 0.015	'gj_strength': 300	'minDist': 20}
Run-OK: {'maxDist': 70	'resistivity': 80	'axonDiam': 0.4	'index': 41	'gjrateperum': 0.015	'gj_strength': 300	'minDist': 20}
Run-OK: {'maxDist': 70	'resistivity': 80	'axonDiam': 0.4	'index': 37	'gjrateperum': 0.015	'gj_strength': 300	'minDist': 20}
Run-OK: {'maxDist': 70	'resistivity': 80	'axonDiam': 0.4	'index': 39	'gjrateperum': 0.015	'gj_strength': 300	'minDist': 20}
Run-OK: {'maxDist': 70	'resistivity': 80	'axonDiam': 0.4	'index': 43	'gjrateperum': 0.015	'gj_strength': 300	'minDist': 20}
Run-OK: {'maxDist': 70	'resistivity': 80	'axonDiam': 0.4	'index': 35	'gjrateperum': 0.015	'gj_strength': 300	'minDist': 20}
Run-OK: {'maxDist': 70	'resistivity': 80	'axonDiam': 0.4	'index': 45	'gjrateperum': 0.015	'gj_strength': 300	'minDist': 20}
Run-OK: {'maxDist': 70	'resistivity': 80	'axonDiam': 0.4	'index': 47	'gjrateperum': 0.015	'gj_strength': 300	'minDist': 20}
Run-OK: {'maxDist': 70	'resistivity': 80	'axonDiam': 0.4	'index': 48	'gjrateperum': 0.015	'gj_strength': 300	'minDist': 20}
Run-OK: {'maxDist': 70	'resistivity': 80	'axonDiam': 0.4	'index': 49	'gjrateperum': 0.015	'gj_strength': 300	'minDist': 20}
Run-OK: {'maxDist': 70	'resistivity': 80	'axonDiam': 0.4	'index': 14	'gjrateperum': 0.015	'gj_strength': 900	'minDist': 20}
Run-OK: {'maxDist': 70	'resistivity': 80	'axonDiam': 0.4	'index': 0	'gjrateperum': 0.015	'gj_strength': 900	'minDist': 20}
Run-OK: {'maxDist': 70	'resistivity': 80	'axonDiam': 0.4	'index': 6	'gjrateperum': 0.015	'gj_strength': 900	'minDist': 20}
Run-OK: {'maxDist': 70	'resistivity': 80	'axonDiam': 0.4	'index': 8	'gjrateperum': 0.015	'gj_strength': 900	'minDist': 20}
Run-OK: {'maxDist': 70	'resistivity': 80	'axonDiam': 0.4	'index': 12	'gjrateperum': 0.015	'gj_strength': 900	'minDist': 20}
Run-OK: {'maxDist': 70	'resistivity': 80	'axonDiam': 0.4	'index': 4	'gjrateperum': 0.015	'gj_strength': 900	'minDist': 20}
Run-OK: {'maxDist': 70	'resistivity': 80	'axonDiam': 0.4	'index': 10	'gjrateperum': 0.015	'gj_strength': 900	'minDist': 20}
Run-OK: {'maxDist': 70	'resistivity': 80	'axonDiam': 0.4	'index': 2	'gjrateperum': 0.015	'gj_strength': 900	'minDist': 20}
Run-OK: {'maxDist': 70	'resistivity': 80	'axonDiam': 0.4	'index': 7	'gjrateperum': 0.015	'gj_strength': 900	'minDist': 20}
Run-OK: {'maxDist': 70	'resistivity': 80	'axonDiam': 0.4	'index': 1	'gjrateperum': 0.015	'gj_strength': 900	'minDist': 20}
Run-OK: {'maxDist': 70	'resistivity': 80	'axonDiam': 0.4	'index': 9	'gjrateperum': 0.015	'gj_strength': 900	'minDist': 20}
Run-OK: {'maxDist': 70	'resistivity': 80	'axonDiam': 0.4	'index': 15	'gjrateperum': 0.015	'gj_strength': 900	'minDist': 20}
Run-OK: {'maxDist': 70	'resistivity': 80	'axonDiam': 0.4	'index': 13	'gjrateperum': 0.015	'gj_strength': 900	'minDist': 20}
Run-OK: {'maxDist': 70	'resistivity': 80	'axonDiam': 0.4	'index': 5	'gjrateperum': 0.015	'gj_strength': 900	'minDist': 20}
Run-OK: {'maxDist': 70	'resistivity': 80	'axonDiam': 0.4	'index': 3	'gjrateperum': 0.015	'gj_strength': 900	'minDist': 20}
Run-OK: {'maxDist': 70	'resistivity': 80	'axonDiam': 0.4	'index': 11	'gjrateperum': 0.015	'gj_strength': 900	'minDist': 20}
Run-OK: {'maxDist': 70	'resistivity': 80	'axonDiam': 0.4	'index': 16	'gjrateperum': 0.015	'gj_strength': 900	'minDist': 20}
Run-OK: {'maxDist': 70	'resistivity': 80	'axonDiam': 0.4	'index': 18	'gjrateperum': 0.015	'gj_strength': 900	'minDist': 20}
Run-OK: {'maxDist': 70	'resistivity': 80	'axonDiam': 0.4	'index': 22	'gjrateperum': 0.015	'gj_strength': 900	'minDist': 20}
Run-OK: {'maxDist': 70	'resistivity': 80	'axonDiam': 0.4	'index': 26	'gjrateperum': 0.015	'gj_strength': 900	'minDist': 20}
Run-OK: {'maxDist': 70	'resistivity': 80	'axonDiam': 0.4	'index': 28	'gjrateperum': 0.015	'gj_strength': 900	'minDist': 20}
Run-OK: {'maxDist': 70	'resistivity': 80	'axonDiam': 0.4	'index': 20	'gjrateperum': 0.015	'gj_strength': 900	'minDist': 20}
Run-OK: {'maxDist': 70	'resistivity': 80	'axonDiam': 0.4	'index': 30	'gjrateperum': 0.015	'gj_strength': 900	'minDist': 20}
Run-OK: {'maxDist': 70	'resistivity': 80	'axonDiam': 0.4	'index': 24	'gjrateperum': 0.015	'gj_strength': 900	'minDist': 20}
Run-OK: {'maxDist': 70	'resistivity': 80	'axonDiam': 0.4	'index': 17	'gjrateperum': 0.015	'gj_strength': 900	'minDist': 20}
Run-OK: {'maxDist': 70	'resistivity': 80	'axonDiam': 0.4	'index': 19	'gjrateperum': 0.015	'gj_strength': 900	'minDist': 20}
Run-OK: {'maxDist': 70	'resistivity': 80	'axonDiam': 0.4	'index': 27	'gjrateperum': 0.015	'gj_strength': 900	'minDist': 20}
Run-OK: {'maxDist': 70	'resistivity': 80	'axonDiam': 0.4	'index': 29	'gjrateperum': 0.015	'gj_strength': 900	'minDist': 20}
Run-OK: {'maxDist': 70	'resistivity': 80	'axonDiam': 0.4	'index': 21	'gjrateperum': 0.015	'gj_strength': 900	'minDist': 20}
Run-OK: {'maxDist': 70	'resistivity': 80	'axonDiam': 0.4	'index': 31	'gjrateperum': 0.015	'gj_strength': 900	'minDist': 20}
Run-OK: {'maxDist': 70	'resistivity': 80	'axonDiam': 0.4	'index': 23	'gjrateperum': 0.015	'gj_strength': 900	'minDist': 20}
Run-OK: {'maxDist': 70	'resistivity': 80	'axonDiam': 0.4	'index': 25	'gjrateperum': 0.015	'gj_strength': 900	'minDist': 20}
Run-OK: {'maxDist': 70	'resistivity': 80	'axonDiam': 0.4	'index': 32	'gjrateperum': 0.015	'gj_strength': 900	'minDist': 20}
Run-OK: {'maxDist': 70	'resistivity': 80	'axonDiam': 0.4	'index': 34	'gjrateperum': 0.015	'gj_strength': 900	'minDist': 20}
Run-OK: {'maxDist': 70	'resistivity': 80	'axonDiam': 0.4	'index': 36	'gjrateperum': 0.015	'gj_strength': 900	'minDist': 20}
Run-OK: {'maxDist': 70	'resistivity': 80	'axonDiam': 0.4	'index': 38	'gjrateperum': 0.015	'gj_strength': 900	'minDist': 20}
Run-OK: {'maxDist': 70	'resistivity': 80	'axonDiam': 0.4	'index': 40	'gjrateperum': 0.015	'gj_strength': 900	'minDist': 20}
Run-OK: {'maxDist': 70	'resistivity': 80	'axonDiam': 0.4	'index': 44	'gjrateperum': 0.015	'gj_strength': 900	'minDist': 20}
Run-OK: {'maxDist': 70	'resistivity': 80	'axonDiam': 0.4	'index': 42	'gjrateperum': 0.015	'gj_strength': 900	'minDist': 20}
Run-OK: {'maxDist': 70	'resistivity': 80	'axonDiam': 0.4	'index': 46	'gjrateperum': 0.015	'gj_strength': 900	'minDist': 20}
Run-OK: {'maxDist': 70	'resistivity': 80	'axonDiam': 0.4	'index': 33	'gjrateperum': 0.015	'gj_strength': 900	'minDist': 20}
Run-OK: {'maxDist': 70	'resistivity': 80	'axonDiam': 0.4	'index': 35	'gjrateperum': 0.015	'gj_strength': 900	'minDist': 20}
Run-OK: {'maxDist': 70	'resistivity': 80	'axonDiam': 0.4	'index': 37	'gjrateperum': 0.015	'gj_strength': 900	'minDist': 20}
Run-OK: {'maxDist': 70	'resistivity': 80	'axonDiam': 0.4	'index': 39	'gjrateperum': 0.015	'gj_strength': 900	'minDist': 20}
Run-OK: {'maxDist': 70	'resistivity': 80	'axonDiam': 0.4	'index': 45	'gjrateperum': 0.015	'gj_strength': 900	'minDist': 20}
Run-OK: {'maxDist': 70	'resistivity': 80	'axonDiam': 0.4	'index': 43	'gjrateperum': 0.015	'gj_strength': 900	'minDist': 20}
Run-OK: {'maxDist': 70	'resistivity': 80	'axonDiam': 0.4	'index': 41	'gjrateperum': 0.015	'gj_strength': 900	'minDist': 20}
Run-OK: {'maxDist': 70	'resistivity': 80	'axonDiam': 0.4	'index': 47	'gjrateperum': 0.015	'gj_strength': 900	'minDist': 20}
Run-OK: {'maxDist': 70	'resistivity': 80	'axonDiam': 0.4	'index': 48	'gjrateperum': 0.015	'gj_strength': 900	'minDist': 20}
Run-OK: {'maxDist': 70	'resistivity': 80	'axonDiam': 0.4	'index': 49	'gjrateperum': 0.015	'gj_strength': 900	'minDist': 20}
Run-OK: {'maxDist': 70	'resistivity': 80	'axonDiam': 0.6	'index': 8	'gjrateperum': 0.015	'gj_strength': 600	'minDist': 20}
Run-OK: {'maxDist': 70	'resistivity': 80	'axonDiam': 0.6	'index': 10	'gjrateperum': 0.015	'gj_strength': 600	'minDist': 20}
Run-OK: {'maxDist': 70	'resistivity': 80	'axonDiam': 0.6	'index': 0	'gjrateperum': 0.015	'gj_strength': 600	'minDist': 20}
Run-OK: {'maxDist': 70	'resistivity': 80	'axonDiam': 0.6	'index': 6	'gjrateperum': 0.015	'gj_strength': 600	'minDist': 20}
Run-OK: {'maxDist': 70	'resistivity': 80	'axonDiam': 0.6	'index': 12	'gjrateperum': 0.015	'gj_strength': 600	'minDist': 20}
Run-OK: {'maxDist': 70	'resistivity': 80	'axonDiam': 0.6	'index': 14	'gjrateperum': 0.015	'gj_strength': 600	'minDist': 20}
Run-OK: {'maxDist': 70	'resistivity': 80	'axonDiam': 0.6	'index': 4	'gjrateperum': 0.015	'gj_strength': 600	'minDist': 20}
Run-OK: {'maxDist': 70	'resistivity': 80	'axonDiam': 0.6	'index': 2	'gjrateperum': 0.015	'gj_strength': 600	'minDist': 20}
Run-OK: {'maxDist': 70	'resistivity': 80	'axonDiam': 0.6	'index': 9	'gjrateperum': 0.015	'gj_strength': 600	'minDist': 20}
Run-OK: {'maxDist': 70	'resistivity': 80	'axonDiam': 0.6	'index': 11	'gjrateperum': 0.015	'gj_strength': 600	'minDist': 20}
Run-OK: {'maxDist': 70	'resistivity': 80	'axonDiam': 0.6	'index': 5	'gjrateperum': 0.015	'gj_strength': 600	'minDist': 20}
Run-OK: {'maxDist': 70	'resistivity': 80	'axonDiam': 0.6	'index': 15	'gjrateperum': 0.015	'gj_strength': 600	'minDist': 20}
Run-OK: {'maxDist': 70	'resistivity': 80	'axonDiam': 0.6	'index': 1	'gjrateperum': 0.015	'gj_strength': 600	'minDist': 20}
Run-OK: {'maxDist': 70	'resistivity': 80	'axonDiam': 0.6	'index': 3	'gjrateperum': 0.015	'gj_strength': 600	'minDist': 20}
Run-OK: {'maxDist': 70	'resistivity': 80	'axonDiam': 0.6	'index': 13	'gjrateperum': 0.015	'gj_strength': 600	'minDist': 20}
Run-OK: {'maxDist': 70	'resistivity': 80	'axonDiam': 0.6	'index': 7	'gjrateperum': 0.015	'gj_strength': 600	'minDist': 20}
Run-OK: {'maxDist': 70	'resistivity': 80	'axonDiam': 0.6	'index': 16	'gjrateperum': 0.015	'gj_strength': 600	'minDist': 20}
Run-OK: {'maxDist': 70	'resistivity': 80	'axonDiam': 0.6	'index': 18	'gjrateperum': 0.015	'gj_strength': 600	'minDist': 20}
Run-OK: {'maxDist': 70	'resistivity': 80	'axonDiam': 0.6	'index': 20	'gjrateperum': 0.015	'gj_strength': 600	'minDist': 20}
Run-OK: {'maxDist': 70	'resistivity': 80	'axonDiam': 0.6	'index': 22	'gjrateperum': 0.015	'gj_strength': 600	'minDist': 20}
Run-OK: {'maxDist': 70	'resistivity': 80	'axonDiam': 0.6	'index': 26	'gjrateperum': 0.015	'gj_strength': 600	'minDist': 20}
Run-OK: {'maxDist': 70	'resistivity': 80	'axonDiam': 0.6	'index': 28	'gjrateperum': 0.015	'gj_strength': 600	'minDist': 20}
Run-OK: {'maxDist': 70	'resistivity': 80	'axonDiam': 0.6	'index': 24	'gjrateperum': 0.015	'gj_strength': 600	'minDist': 20}
Run-OK: {'maxDist': 70	'resistivity': 80	'axonDiam': 0.6	'index': 30	'gjrateperum': 0.015	'gj_strength': 600	'minDist': 20}
Run-OK: {'maxDist': 70	'resistivity': 80	'axonDiam': 0.6	'index': 17	'gjrateperum': 0.015	'gj_strength': 600	'minDist': 20}
Run-OK: {'maxDist': 70	'resistivity': 80	'axonDiam': 0.6	'index': 21	'gjrateperum': 0.015	'gj_strength': 600	'minDist': 20}
Run-OK: {'maxDist': 70	'resistivity': 80	'axonDiam': 0.6	'index': 19	'gjrateperum': 0.015	'gj_strength': 600	'minDist': 20}
Run-OK: {'maxDist': 70	'resistivity': 80	'axonDiam': 0.6	'index': 23	'gjrateperum': 0.015	'gj_strength': 600	'minDist': 20}
Run-OK: {'maxDist': 70	'resistivity': 80	'axonDiam': 0.6	'index': 29	'gjrateperum': 0.015	'gj_strength': 600	'minDist': 20}
Run-OK: {'maxDist': 70	'resistivity': 80	'axonDiam': 0.6	'index': 25	'gjrateperum': 0.015	'gj_strength': 600	'minDist': 20}
Run-OK: {'maxDist': 70	'resistivity': 80	'axonDiam': 0.6	'index': 27	'gjrateperum': 0.015	'gj_strength': 600	'minDist': 20}
Run-OK: {'maxDist': 70	'resistivity': 80	'axonDiam': 0.6	'index': 31	'gjrateperum': 0.015	'gj_strength': 600	'minDist': 20}
Run-OK: {'maxDist': 70	'resistivity': 80	'axonDiam': 0.6	'index': 32	'gjrateperum': 0.015	'gj_strength': 600	'minDist': 20}
Run-OK: {'maxDist': 70	'resistivity': 80	'axonDiam': 0.6	'index': 34	'gjrateperum': 0.015	'gj_strength': 600	'minDist': 20}
Run-OK: {'maxDist': 70	'resistivity': 80	'axonDiam': 0.6	'index': 38	'gjrateperum': 0.015	'gj_strength': 600	'minDist': 20}
Run-OK: {'maxDist': 70	'resistivity': 80	'axonDiam': 0.6	'index': 36	'gjrateperum': 0.015	'gj_strength': 600	'minDist': 20}
Run-OK: {'maxDist': 70	'resistivity': 80	'axonDiam': 0.6	'index': 40	'gjrateperum': 0.015	'gj_strength': 600	'minDist': 20}
Run-OK: {'maxDist': 70	'resistivity': 80	'axonDiam': 0.6	'index': 42	'gjrateperum': 0.015	'gj_strength': 600	'minDist': 20}
Run-OK: {'maxDist': 70	'resistivity': 80	'axonDiam': 0.6	'index': 44	'gjrateperum': 0.015	'gj_strength': 600	'minDist': 20}
Run-OK: {'maxDist': 70	'resistivity': 80	'axonDiam': 0.6	'index': 46	'gjrateperum': 0.015	'gj_strength': 600	'minDist': 20}
Run-OK: {'maxDist': 70	'resistivity': 80	'axonDiam': 0.6	'index': 33	'gjrateperum': 0.015	'gj_strength': 600	'minDist': 20}
Run-OK: {'maxDist': 70	'resistivity': 80	'axonDiam': 0.6	'index': 35	'gjrateperum': 0.015	'gj_strength': 600	'minDist': 20}
Run-OK: {'maxDist': 70	'resistivity': 80	'axonDiam': 0.6	'index': 39	'gjrateperum': 0.015	'gj_strength': 600	'minDist': 20}
Run-OK: {'maxDist': 70	'resistivity': 80	'axonDiam': 0.6	'index': 37	'gjrateperum': 0.015	'gj_strength': 600	'minDist': 20}
Run-OK: {'maxDist': 70	'resistivity': 80	'axonDiam': 0.6	'index': 43	'gjrateperum': 0.015	'gj_strength': 600	'minDist': 20}
Run-OK: {'maxDist': 70	'resistivity': 80	'axonDiam': 0.6	'index': 41	'gjrateperum': 0.015	'gj_strength': 600	'minDist': 20}
Run-OK: {'maxDist': 70	'resistivity': 80	'axonDiam': 0.6	'index': 45	'gjrateperum': 0.015	'gj_strength': 600	'minDist': 20}
Run-OK: {'maxDist': 70	'resistivity': 80	'axonDiam': 0.6	'index': 47	'gjrateperum': 0.015	'gj_strength': 600	'minDist': 20}
Run-OK: {'maxDist': 70	'resistivity': 80	'axonDiam': 0.6	'index': 48	'gjrateperum': 0.015	'gj_strength': 600	'minDist': 20}
Run-OK: {'maxDist': 70	'resistivity': 80	'axonDiam': 0.6	'index': 49	'gjrateperum': 0.015	'gj_strength': 600	'minDist': 20}
Run-OK: {'maxDist': 70	'resistivity': 80	'axonDiam': 0.2	'index': 2	'gjrateperum': 0.015	'gj_strength': 600	'minDist': 20}
Run-OK: {'maxDist': 70	'resistivity': 80	'axonDiam': 0.2	'index': 10	'gjrateperum': 0.015	'gj_strength': 600	'minDist': 20}
Run-OK: {'maxDist': 70	'resistivity': 80	'axonDiam': 0.2	'index': 8	'gjrateperum': 0.015	'gj_strength': 600	'minDist': 20}
Run-OK: {'maxDist': 70	'resistivity': 80	'axonDiam': 0.2	'index': 4	'gjrateperum': 0.015	'gj_strength': 600	'minDist': 20}
Run-OK: {'maxDist': 70	'resistivity': 80	'axonDiam': 0.2	'index': 6	'gjrateperum': 0.015	'gj_strength': 600	'minDist': 20}
Run-OK: {'maxDist': 70	'resistivity': 80	'axonDiam': 0.2	'index': 0	'gjrateperum': 0.015	'gj_strength': 600	'minDist': 20}
Run-OK: {'maxDist': 70	'resistivity': 80	'axonDiam': 0.2	'index': 14	'gjrateperum': 0.015	'gj_strength': 600	'minDist': 20}
Run-OK: {'maxDist': 70	'resistivity': 80	'axonDiam': 0.2	'index': 12	'gjrateperum': 0.015	'gj_strength': 600	'minDist': 20}
Run-OK: {'maxDist': 70	'resistivity': 80	'axonDiam': 0.2	'index': 3	'gjrateperum': 0.015	'gj_strength': 600	'minDist': 20}
Run-OK: {'maxDist': 70	'resistivity': 80	'axonDiam': 0.2	'index': 11	'gjrateperum': 0.015	'gj_strength': 600	'minDist': 20}
Run-OK: {'maxDist': 70	'resistivity': 80	'axonDiam': 0.2	'index': 9	'gjrateperum': 0.015	'gj_strength': 600	'minDist': 20}
Run-OK: {'maxDist': 70	'resistivity': 80	'axonDiam': 0.2	'index': 5	'gjrateperum': 0.015	'gj_strength': 600	'minDist': 20}
Run-OK: {'maxDist': 70	'resistivity': 80	'axonDiam': 0.2	'index': 7	'gjrateperum': 0.015	'gj_strength': 600	'minDist': 20}
Run-OK: {'maxDist': 70	'resistivity': 80	'axonDiam': 0.2	'index': 15	'gjrateperum': 0.015	'gj_strength': 600	'minDist': 20}
Run-OK: {'maxDist': 70	'resistivity': 80	'axonDiam': 0.2	'index': 1	'gjrateperum': 0.015	'gj_strength': 600	'minDist': 20}
Run-OK: {'maxDist': 70	'resistivity': 80	'axonDiam': 0.2	'index': 13	'gjrateperum': 0.015	'gj_strength': 600	'minDist': 20}
Run-OK: {'maxDist': 70	'resistivity': 80	'axonDiam': 0.2	'index': 18	'gjrateperum': 0.015	'gj_strength': 600	'minDist': 20}
Run-OK: {'maxDist': 70	'resistivity': 80	'axonDiam': 0.2	'index': 16	'gjrateperum': 0.015	'gj_strength': 600	'minDist': 20}
Run-OK: {'maxDist': 70	'resistivity': 80	'axonDiam': 0.2	'index': 20	'gjrateperum': 0.015	'gj_strength': 600	'minDist': 20}
Run-OK: {'maxDist': 70	'resistivity': 80	'axonDiam': 0.2	'index': 22	'gjrateperum': 0.015	'gj_strength': 600	'minDist': 20}
Run-OK: {'maxDist': 70	'resistivity': 80	'axonDiam': 0.2	'index': 24	'gjrateperum': 0.015	'gj_strength': 600	'minDist': 20}
Run-OK: {'maxDist': 70	'resistivity': 80	'axonDiam': 0.2	'index': 28	'gjrateperum': 0.015	'gj_strength': 600	'minDist': 20}
Run-OK: {'maxDist': 70	'resistivity': 80	'axonDiam': 0.2	'index': 26	'gjrateperum': 0.015	'gj_strength': 600	'minDist': 20}
Run-OK: {'maxDist': 70	'resistivity': 80	'axonDiam': 0.2	'index': 30	'gjrateperum': 0.015	'gj_strength': 600	'minDist': 20}
Run-OK: {'maxDist': 70	'resistivity': 80	'axonDiam': 0.2	'index': 19	'gjrateperum': 0.015	'gj_strength': 600	'minDist': 20}
Run-OK: {'maxDist': 70	'resistivity': 80	'axonDiam': 0.2	'index': 17	'gjrateperum': 0.015	'gj_strength': 600	'minDist': 20}
Run-OK: {'maxDist': 70	'resistivity': 80	'axonDiam': 0.2	'index': 25	'gjrateperum': 0.015	'gj_strength': 600	'minDist': 20}
Run-OK: {'maxDist': 70	'resistivity': 80	'axonDiam': 0.2	'index': 23	'gjrateperum': 0.015	'gj_strength': 600	'minDist': 20}
Run-OK: {'maxDist': 70	'resistivity': 80	'axonDiam': 0.2	'index': 21	'gjrateperum': 0.015	'gj_strength': 600	'minDist': 20}
Run-OK: {'maxDist': 70	'resistivity': 80	'axonDiam': 0.2	'index': 29	'gjrateperum': 0.015	'gj_strength': 600	'minDist': 20}
Run-OK: {'maxDist': 70	'resistivity': 80	'axonDiam': 0.2	'index': 27	'gjrateperum': 0.015	'gj_strength': 600	'minDist': 20}
Run-OK: {'maxDist': 70	'resistivity': 80	'axonDiam': 0.2	'index': 31	'gjrateperum': 0.015	'gj_strength': 600	'minDist': 20}
Run-OK: {'maxDist': 70	'resistivity': 80	'axonDiam': 0.2	'index': 32	'gjrateperum': 0.015	'gj_strength': 600	'minDist': 20}
Run-OK: {'maxDist': 70	'resistivity': 80	'axonDiam': 0.2	'index': 34	'gjrateperum': 0.015	'gj_strength': 600	'minDist': 20}
Run-OK: {'maxDist': 70	'resistivity': 80	'axonDiam': 0.2	'index': 36	'gjrateperum': 0.015	'gj_strength': 600	'minDist': 20}
Run-OK: {'maxDist': 70	'resistivity': 80	'axonDiam': 0.2	'index': 38	'gjrateperum': 0.015	'gj_strength': 600	'minDist': 20}
Run-OK: {'maxDist': 70	'resistivity': 80	'axonDiam': 0.2	'index': 42	'gjrateperum': 0.015	'gj_strength': 600	'minDist': 20}
Run-OK: {'maxDist': 70	'resistivity': 80	'axonDiam': 0.2	'index': 44	'gjrateperum': 0.015	'gj_strength': 600	'minDist': 20}
Run-OK: {'maxDist': 70	'resistivity': 80	'axonDiam': 0.2	'index': 46	'gjrateperum': 0.015	'gj_strength': 600	'minDist': 20}
Run-OK: {'maxDist': 70	'resistivity': 80	'axonDiam': 0.2	'index': 40	'gjrateperum': 0.015	'gj_strength': 600	'minDist': 20}
Run-OK: {'maxDist': 70	'resistivity': 80	'axonDiam': 0.2	'index': 33	'gjrateperum': 0.015	'gj_strength': 600	'minDist': 20}
Run-OK: {'maxDist': 70	'resistivity': 80	'axonDiam': 0.2	'index': 37	'gjrateperum': 0.015	'gj_strength': 600	'minDist': 20}
Run-OK: {'maxDist': 70	'resistivity': 80	'axonDiam': 0.2	'index': 39	'gjrateperum': 0.015	'gj_strength': 600	'minDist': 20}
Run-OK: {'maxDist': 70	'resistivity': 80	'axonDiam': 0.2	'index': 35	'gjrateperum': 0.015	'gj_strength': 600	'minDist': 20}
Run-OK: {'maxDist': 70	'resistivity': 80	'axonDiam': 0.2	'index': 43	'gjrateperum': 0.015	'gj_strength': 600	'minDist': 20}
Run-OK: {'maxDist': 70	'resistivity': 80	'axonDiam': 0.2	'index': 45	'gjrateperum': 0.015	'gj_strength': 600	'minDist': 20}
Run-OK: {'maxDist': 70	'resistivity': 80	'axonDiam': 0.2	'index': 47	'gjrateperum': 0.015	'gj_strength': 600	'minDist': 20}
Run-OK: {'maxDist': 70	'resistivity': 80	'axonDiam': 0.2	'index': 41	'gjrateperum': 0.015	'gj_strength': 600	'minDist': 20}
Run-OK: {'maxDist': 70	'resistivity': 80	'axonDiam': 0.2	'index': 48	'gjrateperum': 0.015	'gj_strength': 600	'minDist': 20}
Run-OK: {'maxDist': 70	'resistivity': 80	'axonDiam': 0.2	'index': 49	'gjrateperum': 0.015	'gj_strength': 600	'minDist': 20}
Run-OK: {'maxDist': 70	'resistivity': 80	'axonDiam': 0.4	'index': 10	'gjrateperum': 0.015	'gj_strength': 600	'minDist': 10}
Run-OK: {'maxDist': 70	'resistivity': 80	'axonDiam': 0.4	'index': 8	'gjrateperum': 0.015	'gj_strength': 600	'minDist': 10}
Run-OK: {'maxDist': 70	'resistivity': 80	'axonDiam': 0.4	'index': 14	'gjrateperum': 0.015	'gj_strength': 600	'minDist': 10}
Run-OK: {'maxDist': 70	'resistivity': 80	'axonDiam': 0.4	'index': 2	'gjrateperum': 0.015	'gj_strength': 600	'minDist': 10}
Run-OK: {'maxDist': 70	'resistivity': 80	'axonDiam': 0.4	'index': 12	'gjrateperum': 0.015	'gj_strength': 600	'minDist': 10}
Run-OK: {'maxDist': 70	'resistivity': 80	'axonDiam': 0.4	'index': 6	'gjrateperum': 0.015	'gj_strength': 600	'minDist': 10}
Run-OK: {'maxDist': 70	'resistivity': 80	'axonDiam': 0.4	'index': 4	'gjrateperum': 0.015	'gj_strength': 600	'minDist': 10}
Run-OK: {'maxDist': 70	'resistivity': 80	'axonDiam': 0.4	'index': 0	'gjrateperum': 0.015	'gj_strength': 600	'minDist': 10}
Run-OK: {'maxDist': 70	'resistivity': 80	'axonDiam': 0.4	'index': 11	'gjrateperum': 0.015	'gj_strength': 600	'minDist': 10}
Run-OK: {'maxDist': 70	'resistivity': 80	'axonDiam': 0.4	'index': 15	'gjrateperum': 0.015	'gj_strength': 600	'minDist': 10}
Run-OK: {'maxDist': 70	'resistivity': 80	'axonDiam': 0.4	'index': 13	'gjrateperum': 0.015	'gj_strength': 600	'minDist': 10}
Run-OK: {'maxDist': 70	'resistivity': 80	'axonDiam': 0.4	'index': 9	'gjrateperum': 0.015	'gj_strength': 600	'minDist': 10}
Run-OK: {'maxDist': 70	'resistivity': 80	'axonDiam': 0.4	'index': 3	'gjrateperum': 0.015	'gj_strength': 600	'minDist': 10}
Run-OK: {'maxDist': 70	'resistivity': 80	'axonDiam': 0.4	'index': 5	'gjrateperum': 0.015	'gj_strength': 600	'minDist': 10}
Run-OK: {'maxDist': 70	'resistivity': 80	'axonDiam': 0.4	'index': 1	'gjrateperum': 0.015	'gj_strength': 600	'minDist': 10}
Run-OK: {'maxDist': 70	'resistivity': 80	'axonDiam': 0.4	'index': 7	'gjrateperum': 0.015	'gj_strength': 600	'minDist': 10}
Run-OK: {'maxDist': 70	'resistivity': 80	'axonDiam': 0.4	'index': 20	'gjrateperum': 0.015	'gj_strength': 600	'minDist': 10}
Run-OK: {'maxDist': 70	'resistivity': 80	'axonDiam': 0.4	'index': 22	'gjrateperum': 0.015	'gj_strength': 600	'minDist': 10}
Run-OK: {'maxDist': 70	'resistivity': 80	'axonDiam': 0.4	'index': 24	'gjrateperum': 0.015	'gj_strength': 600	'minDist': 10}
Run-OK: {'maxDist': 70	'resistivity': 80	'axonDiam': 0.4	'index': 16	'gjrateperum': 0.015	'gj_strength': 600	'minDist': 10}
Run-OK: {'maxDist': 70	'resistivity': 80	'axonDiam': 0.4	'index': 18	'gjrateperum': 0.015	'gj_strength': 600	'minDist': 10}
Run-OK: {'maxDist': 70	'resistivity': 80	'axonDiam': 0.4	'index': 26	'gjrateperum': 0.015	'gj_strength': 600	'minDist': 10}
Run-OK: {'maxDist': 70	'resistivity': 80	'axonDiam': 0.4	'index': 28	'gjrateperum': 0.015	'gj_strength': 600	'minDist': 10}
Run-OK: {'maxDist': 70	'resistivity': 80	'axonDiam': 0.4	'index': 30	'gjrateperum': 0.015	'gj_strength': 600	'minDist': 10}
Run-OK: {'maxDist': 70	'resistivity': 80	'axonDiam': 0.4	'index': 25	'gjrateperum': 0.015	'gj_strength': 600	'minDist': 10}
Run-OK: {'maxDist': 70	'resistivity': 80	'axonDiam': 0.4	'index': 21	'gjrateperum': 0.015	'gj_strength': 600	'minDist': 10}
Run-OK: {'maxDist': 70	'resistivity': 80	'axonDiam': 0.4	'index': 23	'gjrateperum': 0.015	'gj_strength': 600	'minDist': 10}
Run-OK: {'maxDist': 70	'resistivity': 80	'axonDiam': 0.4	'index': 17	'gjrateperum': 0.015	'gj_strength': 600	'minDist': 10}
Run-OK: {'maxDist': 70	'resistivity': 80	'axonDiam': 0.4	'index': 19	'gjrateperum': 0.015	'gj_strength': 600	'minDist': 10}
Run-OK: {'maxDist': 70	'resistivity': 80	'axonDiam': 0.4	'index': 27	'gjrateperum': 0.015	'gj_strength': 600	'minDist': 10}
Run-OK: {'maxDist': 70	'resistivity': 80	'axonDiam': 0.4	'index': 31	'gjrateperum': 0.015	'gj_strength': 600	'minDist': 10}
Run-OK: {'maxDist': 70	'resistivity': 80	'axonDiam': 0.4	'index': 29	'gjrateperum': 0.015	'gj_strength': 600	'minDist': 10}
Run-OK: {'maxDist': 70	'resistivity': 80	'axonDiam': 0.4	'index': 32	'gjrateperum': 0.015	'gj_strength': 600	'minDist': 10}
Run-OK: {'maxDist': 70	'resistivity': 80	'axonDiam': 0.4	'index': 34	'gjrateperum': 0.015	'gj_strength': 600	'minDist': 10}
Run-OK: {'maxDist': 70	'resistivity': 80	'axonDiam': 0.4	'index': 36	'gjrateperum': 0.015	'gj_strength': 600	'minDist': 10}
Run-OK: {'maxDist': 70	'resistivity': 80	'axonDiam': 0.4	'index': 38	'gjrateperum': 0.015	'gj_strength': 600	'minDist': 10}
Run-OK: {'maxDist': 70	'resistivity': 80	'axonDiam': 0.4	'index': 40	'gjrateperum': 0.015	'gj_strength': 600	'minDist': 10}
Run-OK: {'maxDist': 70	'resistivity': 80	'axonDiam': 0.4	'index': 42	'gjrateperum': 0.015	'gj_strength': 600	'minDist': 10}
Run-OK: {'maxDist': 70	'resistivity': 80	'axonDiam': 0.4	'index': 44	'gjrateperum': 0.015	'gj_strength': 600	'minDist': 10}
Run-OK: {'maxDist': 70	'resistivity': 80	'axonDiam': 0.4	'index': 46	'gjrateperum': 0.015	'gj_strength': 600	'minDist': 10}
Run-OK: {'maxDist': 70	'resistivity': 80	'axonDiam': 0.4	'index': 37	'gjrateperum': 0.015	'gj_strength': 600	'minDist': 10}
Run-OK: {'maxDist': 70	'resistivity': 80	'axonDiam': 0.4	'index': 33	'gjrateperum': 0.015	'gj_strength': 600	'minDist': 10}
Run-OK: {'maxDist': 70	'resistivity': 80	'axonDiam': 0.4	'index': 39	'gjrateperum': 0.015	'gj_strength': 600	'minDist': 10}
Run-OK: {'maxDist': 70	'resistivity': 80	'axonDiam': 0.4	'index': 41	'gjrateperum': 0.015	'gj_strength': 600	'minDist': 10}
Run-OK: {'maxDist': 70	'resistivity': 80	'axonDiam': 0.4	'index': 35	'gjrateperum': 0.015	'gj_strength': 600	'minDist': 10}
Run-OK: {'maxDist': 70	'resistivity': 80	'axonDiam': 0.4	'index': 43	'gjrateperum': 0.015	'gj_strength': 600	'minDist': 10}
Run-OK: {'maxDist': 70	'resistivity': 80	'axonDiam': 0.4	'index': 45	'gjrateperum': 0.015	'gj_strength': 600	'minDist': 10}
Run-OK: {'maxDist': 70	'resistivity': 80	'axonDiam': 0.4	'index': 47	'gjrateperum': 0.015	'gj_strength': 600	'minDist': 10}
Run-OK: {'maxDist': 70	'resistivity': 80	'axonDiam': 0.4	'index': 48	'gjrateperum': 0.015	'gj_strength': 600	'minDist': 10}
Run-OK: {'maxDist': 70	'resistivity': 80	'axonDiam': 0.4	'index': 49	'gjrateperum': 0.015	'gj_strength': 600	'minDist': 10}
Run-OK: {'maxDist': 70	'resistivity': 80	'axonDiam': 0.4	'index': 14	'gjrateperum': 0.015	'gj_strength': 600	'minDist': 40}
Run-OK: {'maxDist': 70	'resistivity': 80	'axonDiam': 0.4	'index': 8	'gjrateperum': 0.015	'gj_strength': 600	'minDist': 40}
Run-OK: {'maxDist': 70	'resistivity': 80	'axonDiam': 0.4	'index': 6	'gjrateperum': 0.015	'gj_strength': 600	'minDist': 40}
Run-OK: {'maxDist': 70	'resistivity': 80	'axonDiam': 0.4	'index': 2	'gjrateperum': 0.015	'gj_strength': 600	'minDist': 40}
Run-OK: {'maxDist': 70	'resistivity': 80	'axonDiam': 0.4	'index': 10	'gjrateperum': 0.015	'gj_strength': 600	'minDist': 40}
Run-OK: {'maxDist': 70	'resistivity': 80	'axonDiam': 0.4	'index': 12	'gjrateperum': 0.015	'gj_strength': 600	'minDist': 40}
Run-OK: {'maxDist': 70	'resistivity': 80	'axonDiam': 0.4	'index': 4	'gjrateperum': 0.015	'gj_strength': 600	'minDist': 40}
Run-OK: {'maxDist': 70	'resistivity': 80	'axonDiam': 0.4	'index': 0	'gjrateperum': 0.015	'gj_strength': 600	'minDist': 40}
Run-OK: {'maxDist': 70	'resistivity': 80	'axonDiam': 0.4	'index': 7	'gjrateperum': 0.015	'gj_strength': 600	'minDist': 40}
Run-OK: {'maxDist': 70	'resistivity': 80	'axonDiam': 0.4	'index': 15	'gjrateperum': 0.015	'gj_strength': 600	'minDist': 40}
Run-OK: {'maxDist': 70	'resistivity': 80	'axonDiam': 0.4	'index': 11	'gjrateperum': 0.015	'gj_strength': 600	'minDist': 40}
Run-OK: {'maxDist': 70	'resistivity': 80	'axonDiam': 0.4	'index': 9	'gjrateperum': 0.015	'gj_strength': 600	'minDist': 40}
Run-OK: {'maxDist': 70	'resistivity': 80	'axonDiam': 0.4	'index': 5	'gjrateperum': 0.015	'gj_strength': 600	'minDist': 40}
Run-OK: {'maxDist': 70	'resistivity': 80	'axonDiam': 0.4	'index': 3	'gjrateperum': 0.015	'gj_strength': 600	'minDist': 40}
Run-OK: {'maxDist': 70	'resistivity': 80	'axonDiam': 0.4	'index': 13	'gjrateperum': 0.015	'gj_strength': 600	'minDist': 40}
Run-OK: {'maxDist': 70	'resistivity': 80	'axonDiam': 0.4	'index': 1	'gjrateperum': 0.015	'gj_strength': 600	'minDist': 40}
Run-OK: {'maxDist': 70	'resistivity': 80	'axonDiam': 0.4	'index': 16	'gjrateperum': 0.015	'gj_strength': 600	'minDist': 40}
Run-OK: {'maxDist': 70	'resistivity': 80	'axonDiam': 0.4	'index': 18	'gjrateperum': 0.015	'gj_strength': 600	'minDist': 40}
Run-OK: {'maxDist': 70	'resistivity': 80	'axonDiam': 0.4	'index': 22	'gjrateperum': 0.015	'gj_strength': 600	'minDist': 40}
Run-OK: {'maxDist': 70	'resistivity': 80	'axonDiam': 0.4	'index': 24	'gjrateperum': 0.015	'gj_strength': 600	'minDist': 40}
Run-OK: {'maxDist': 70	'resistivity': 80	'axonDiam': 0.4	'index': 26	'gjrateperum': 0.015	'gj_strength': 600	'minDist': 40}
Run-OK: {'maxDist': 70	'resistivity': 80	'axonDiam': 0.4	'index': 20	'gjrateperum': 0.015	'gj_strength': 600	'minDist': 40}
Run-OK: {'maxDist': 70	'resistivity': 80	'axonDiam': 0.4	'index': 28	'gjrateperum': 0.015	'gj_strength': 600	'minDist': 40}
Run-OK: {'maxDist': 70	'resistivity': 80	'axonDiam': 0.4	'index': 30	'gjrateperum': 0.015	'gj_strength': 600	'minDist': 40}
Run-OK: {'maxDist': 70	'resistivity': 80	'axonDiam': 0.4	'index': 17	'gjrateperum': 0.015	'gj_strength': 600	'minDist': 40}
Run-OK: {'maxDist': 70	'resistivity': 80	'axonDiam': 0.4	'index': 23	'gjrateperum': 0.015	'gj_strength': 600	'minDist': 40}
Run-OK: {'maxDist': 70	'resistivity': 80	'axonDiam': 0.4	'index': 19	'gjrateperum': 0.015	'gj_strength': 600	'minDist': 40}
Run-OK: {'maxDist': 70	'resistivity': 80	'axonDiam': 0.4	'index': 25	'gjrateperum': 0.015	'gj_strength': 600	'minDist': 40}
Run-OK: {'maxDist': 70	'resistivity': 80	'axonDiam': 0.4	'index': 27	'gjrateperum': 0.015	'gj_strength': 600	'minDist': 40}
Run-OK: {'maxDist': 70	'resistivity': 80	'axonDiam': 0.4	'index': 21	'gjrateperum': 0.015	'gj_strength': 600	'minDist': 40}
Run-OK: {'maxDist': 70	'resistivity': 80	'axonDiam': 0.4	'index': 29	'gjrateperum': 0.015	'gj_strength': 600	'minDist': 40}
Run-OK: {'maxDist': 70	'resistivity': 80	'axonDiam': 0.4	'index': 31	'gjrateperum': 0.015	'gj_strength': 600	'minDist': 40}
Run-OK: {'maxDist': 70	'resistivity': 80	'axonDiam': 0.4	'index': 38	'gjrateperum': 0.015	'gj_strength': 600	'minDist': 40}
Run-OK: {'maxDist': 70	'resistivity': 80	'axonDiam': 0.4	'index': 34	'gjrateperum': 0.015	'gj_strength': 600	'minDist': 40}
Run-OK: {'maxDist': 70	'resistivity': 80	'axonDiam': 0.4	'index': 36	'gjrateperum': 0.015	'gj_strength': 600	'minDist': 40}
Run-OK: {'maxDist': 70	'resistivity': 80	'axonDiam': 0.4	'index': 32	'gjrateperum': 0.015	'gj_strength': 600	'minDist': 40}
Run-OK: {'maxDist': 70	'resistivity': 80	'axonDiam': 0.4	'index': 40	'gjrateperum': 0.015	'gj_strength': 600	'minDist': 40}
Run-OK: {'maxDist': 70	'resistivity': 80	'axonDiam': 0.4	'index': 42	'gjrateperum': 0.015	'gj_strength': 600	'minDist': 40}
Run-OK: {'maxDist': 70	'resistivity': 80	'axonDiam': 0.4	'index': 44	'gjrateperum': 0.015	'gj_strength': 600	'minDist': 40}
Run-OK: {'maxDist': 70	'resistivity': 80	'axonDiam': 0.4	'index': 46	'gjrateperum': 0.015	'gj_strength': 600	'minDist': 40}
Run-OK: {'maxDist': 70	'resistivity': 80	'axonDiam': 0.4	'index': 39	'gjrateperum': 0.015	'gj_strength': 600	'minDist': 40}
Run-OK: {'maxDist': 70	'resistivity': 80	'axonDiam': 0.4	'index': 37	'gjrateperum': 0.015	'gj_strength': 600	'minDist': 40}
Run-OK: {'maxDist': 70	'resistivity': 80	'axonDiam': 0.4	'index': 33	'gjrateperum': 0.015	'gj_strength': 600	'minDist': 40}
Run-OK: {'maxDist': 70	'resistivity': 80	'axonDiam': 0.4	'index': 35	'gjrateperum': 0.015	'gj_strength': 600	'minDist': 40}
Run-OK: {'maxDist': 70	'resistivity': 80	'axonDiam': 0.4	'index': 43	'gjrateperum': 0.015	'gj_strength': 600	'minDist': 40}
Run-OK: {'maxDist': 70	'resistivity': 80	'axonDiam': 0.4	'index': 45	'gjrateperum': 0.015	'gj_strength': 600	'minDist': 40}
Run-OK: {'maxDist': 70	'resistivity': 80	'axonDiam': 0.4	'index': 41	'gjrateperum': 0.015	'gj_strength': 600	'minDist': 40}
Run-OK: {'maxDist': 70	'resistivity': 80	'axonDiam': 0.4	'index': 47	'gjrateperum': 0.015	'gj_strength': 600	'minDist': 40}
Run-OK: {'maxDist': 70	'resistivity': 80	'axonDiam': 0.4	'index': 48	'gjrateperum': 0.015	'gj_strength': 600	'minDist': 40}
Run-OK: {'maxDist': 70	'resistivity': 80	'axonDiam': 0.4	'index': 49	'gjrateperum': 0.015	'gj_strength': 600	'minDist': 40}
