# Supplementary material for: Modelling the Effects of Electrical Coupling between Unmyelinated Axons of Brainstem Neurons Controlling Rhythmic Activity
Source: PLoS Comput Biol. 2015 May 8;11(5):e1004240. doi: 10.1371/journal.pcbi.1004240 (PMC4425518; doi:10.1371/journal.pcbi.1004240)
Supplement: S1 Paper Simulations — (ZIP) [file pcbi.1004240.s001.zip › paper_simulations/paper1/gen_figure_08.py]

#!/usr/bin/python
# -*- coding: utf-8 -*-

import mreorg

#import pylab
from morphforge.stdimports import *
from morphforgecontrib.stdimports import *
from modelling.sensory_pathway import *

from modelling import *
import numpy
from morphforgecontrib.stdimports import *
from modelling.rbmodelling2.modelconstants import Model, ChlType

def run_sim(reduce_prob_multiplier, i):
        MFRandom.seed(seed)
        env = NEURONEnvironment()
        sim = env.Simulation(**{'cvode':False, 'tstop':300 * units.ms, 'dt': 0.1 * units.ms})
        R_dINs = NeuronPopulation(sim=sim, n=30, neuron_functor=makedINMulticompartmental)
        
        ElectricalCoupler.CouplePopulationFixedUniform(sim=sim, neuron_population=R_dINs, reduce_prob_multiplier=reduce_prob_multiplier)
        cell = R_dINs[15]
        cc = sim.create_currentclamp(amp=qty("%d:pA" % i) , dur=200 * units.ms, delay=50 * units.ms, cell_location=cell.soma )
        sim.record(cc, what=StandardTags.Current, name="cc")
        sim.record(cell, what=Cell.Recordables.MembraneVoltage, name="SomaV")
        
        res = sim.run()
        
        return res.get_trace("cc"), res.get_trace("SomaV")


seed = 1002

# Figure Sizes:
###################
import mhfigsizes as fs
figsize_07_bc = fs.figsize_psi_bc

def plot_07_bc():
    f = QuantitiesFigure(figsize=figsize_07_bc)

    left = 0.15
    width = 0.85
    ax1 = f.add_axes([left, 0.85,  width, 0.15])
    ax2 = f.add_axes([left, 0.45, width, 0.35])
    ax3 = f.add_axes([left, 0.05, width, 0.35])

    import pylab

    colors = ['r', 'g', 'b', 'r', 'orange']
    for (j, i_inj) in enumerate([80, 120, 160]):
        (i0, v0) = run_with_cache( run_sim, kwargs= {'reduce_prob_multiplier':0.0, 'i':i_inj} )
        (i1, v1) = run_with_cache( run_sim, kwargs= {'reduce_prob_multiplier':1.0, 'i':i_inj} ) 

        ax1.plotTrace(i0, color=colors[j])
        ax2.plotTrace(v1, color=colors[j], label='With GJ')
        ax3.plotTrace(v0, color=colors[j], label='Without GJ')


    ax1.set_xlim((40, 300) * units.ms)
    ax2.set_xlim((40, 300) * units.ms)
    ax3.set_xlim((40, 300) * units.ms)
    ax3.set_ylim((-65, 50) * units.mV)
    ax3.set_ylim((-65, 50) * units.mV)

    ax1.safetychecking = False
    ax2.safetychecking = False
    ax3.safetychecking = False

    # Setup x-axis:
    ax1.xaxis.set_ticks([100e-3, 200e-3, 300e-3])
    ax2.xaxis.set_ticks([100e-3, 200e-3, 300e-3])
    ax3.xaxis.set_ticks([100e-3, 200e-3, 300e-3])
    ax1.xaxis.set_ticklabels(['', '', '', ''])
    ax2.xaxis.set_ticklabels(['', '', '', ''])
    ax3.xaxis.set_ticklabels(['100ms', '200ms', '300ms'])

    # Setup y-Axis:
    ax1.set_display_unit(y=units.pA)
    ax1.yaxis.set_ticks([0e-3, 100e-12, 200e-12])
    ax1.yaxis.set_ticklabels(['0pA', '100pA', '200pA'])
    ax2.yaxis.set_ticks([-40e-3, 0e-3, 40e-3])
    ax3.yaxis.set_ticks([-40e-3, 0e-3, 40e-3])

    
    

    ax2.yaxis.set_ticklabels(['-40mV', '0mV', '40mV'])
    ax3.yaxis.set_ticklabels(['-40mV', '0mV', '40mV'])

    ax3.set_ylim((-65, 50) * units.mV)
    ax3.set_ylim((-65, 50) * units.mV)

    ax1.set_ylabel('')
    ax2.set_ylabel('')
    ax3.set_ylabel('')

    ax1.set_xlabel('')
    ax2.set_xlabel('')
    ax3.set_xlabel('')

    

    pylab.savefig('build/raw_08_bc.svg') 


plot_07_bc()
