# Supplementary material for: Modelling the Effects of Electrical Coupling between Unmyelinated Axons of Brainstem Neurons Controlling Rhythmic Activity
Source: PLoS Comput Biol. 2015 May 8;11(5):e1004240. doi: 10.1371/journal.pcbi.1004240 (PMC4425518; doi:10.1371/journal.pcbi.1004240)
Supplement: S1 Paper Simulations — (ZIP) [file pcbi.1004240.s001.zip › paper_simulations/paper1/mhpaperaxis.py]

# Paper Configuration

from morphforge.stdimports import *

paper_stdaxis_voltage = YAxisConfig(yunit=units.mV, 
                                    ylabel='', 
                                    yrange=(-60, 50) * units.mV,
                                    yticks=[-40,0,40]*units.mV,
                                    yticklabels=('-40mV','0mV','40mV'),
                                    show_yticklabels_with_units=True)
