# Supplementary material for: Modelling the Effects of Electrical Coupling between Unmyelinated Axons of Brainstem Neurons Controlling Rhythmic Activity
Source: PLoS Comput Biol. 2015 May 8;11(5):e1004240. doi: 10.1371/journal.pcbi.1004240 (PMC4425518; doi:10.1371/journal.pcbi.1004240)
Supplement: S1 Paper Simulations — (ZIP) [file pcbi.1004240.s001.zip › paper_simulations/paper1/gen_figure_04_iii.py]

#!/usr/bin/python
# -*- coding: utf-8 -*-


import morphforge.stdimports as mf
import morphforgecontrib.stdimports as mfc
import itertools 
import numpy as np
from modelling.sensory_pathway.pathway_constants import NCells
from modelling.sensory_pathway.dIN_model import makedINMulticompartmental
from modelling.sensory_pathway.electrical_coupling import ElectricalCoupler
import pylab


def _build_sim():
    sim = mf.NEURONEnvironment().Simulation()
    R_dINs = mfc.NeuronPopulation(sim=sim, n=NCells.dINs,
                              neuron_functor=makedINMulticompartmental,
                              name_tmpl_str='RdIN_$i')
    ElectricalCoupler.CouplePopulationFixedUniform(sim=sim, neuron_population=R_dINs)
    return sim

class Plot2Dimensional(object):

    def __init__(self, simulation, fig_kwargs):
        self.simulation = simulation
        self.figure = pylab.figure(**fig_kwargs)
        self.ax = self.figure.add_subplot(1, 1, 1)

        self.spacing = 10
        self.axon_length = 1000

        self._PlotNeuronLayout()

    def _PlotNeuronLayout(self):
        color='brown'
        for (i, _n) in enumerate(self.simulation.cells):
            self.ax.plot([self.spacing * i], [i], 'o', color=color, markersize=3)
            self.ax.plot([self.spacing * i, self.spacing * i
                         + self.axon_length], [i, i], color=color,
                         linewidth=0.75)
        self.ax.set_xlim((-10, 400))
        self.ax.set_ylim((-1, 30))
        self.ax.set_xticks([0, 200, 400])
        self.ax.set_yticks([0, 30])
        self.ax.set_xlabel('Rostro-caudal position ($\mu m$)')
        self.ax.set_ylabel('dIN number')

    def OverlayElectricalSynapses(self):
        lut = dict([(n, i) for (i, n) in enumerate(self.simulation.cells)])

        #color_cycle=['r', 'g', 'b', 'y'] + ['c', 'm', 'y', 'k']
        color_cycle=['b']
        #colors = ['g','b','k','y',]
        for i,gj in enumerate(self.simulation.gapjunctions):
            color = color_cycle[i%len(color_cycle)]
            #color = 'blue'
            l1 = gj.celllocation1
            l2 = gj.celllocation2
            mp1 = mf.MorphPath(mf.MorphLocation(l1.cell.morphology.get_section('soma'), 1.0), l1).get_length()
            mp2 = mf.MorphPath(mf.MorphLocation(l2.cell.morphology.get_section('soma'), 1.0), l2).get_length()
            c1_ind = lut[l1.cell]
            c2_ind = lut[l2.cell]
            self.ax.plot([c1_ind * self.spacing + mp1, c2_ind * self.spacing + mp2], [c1_ind, c2_ind], 'o',color=color, markersize=2.0, markeredgewidth=0)


def plot_gapjunctionlayout(sim):

    #figsize = figsize[0] * 1.15,figsize[1]
    plt = Plot2Dimensional(sim, fig_kwargs={})
    plt.OverlayElectricalSynapses()
    pylab.grid('off')
    pylab.savefig('build/raw_beta_iii.svg', )# bb_inches='tight')


def plot_connectivity_matrix(sim):
    pylab.figure()
    lut = dict([(n, i) for (i, n) in enumerate(sim.cells)])

    conn_indices = set()
    # Plot all the direct connections
    for gj in sim.gapjunctions:
        l1 = gj.celllocation1
        l2 = gj.celllocation2
        c1_ind = lut[l1.cell]
        c2_ind = lut[l2.cell]
        conn_indices.add((c1_ind, c2_ind))

    for (c1_ind, c2_ind) in conn_indices:
        pylab.scatter([c1_ind, c2_ind], [c2_ind, c1_ind], s=3, linewidth=0, color='b')

    # Plot all the indirect connections:
    neuron_connections = dict([(i, set()) for i in range(0, 30)])
    for (c1, c2) in conn_indices:
        neuron_connections[c1].add(c2)
        neuron_connections[c2].add(c1)

    for (c1, c2) in itertools.product(range(30), range(30)):
        if c1 == c2:
            continue
        if (c1, c2) in conn_indices or (c2, c1) in conn_indices:
            continue

        # Look for indirect connections:
        intermediate_connections = neuron_connections[c1] & neuron_connections[c2]
        if intermediate_connections:
            pylab.scatter([c1, c2],[c2, c1],s=3.,linewidth=0, color='y')

    ax = pylab.gca()
    ax.set_xlim((-1, 30))
    ax.set_ylim((-1, 30))
    ax.set_xticks([0, 15, 30])
    ax.set_yticks([0, 15, 30])
    ax.set_xlabel('dIN number')
    ax.set_ylabel('dIN number')
    pylab.grid('off')
    pylab.savefig('build/raw_beta_ii.svg', )# bb_inches='tight')


from matplotlib.ticker import MaxNLocator
#from pylab import figure, show, nx

def plot_connection_distance_histogram(sims):
    distances = list([])
    for sim in sims:
        for gj in sim.gapjunctions:
            l1 = gj.celllocation1
            l2 = gj.celllocation2
            mp1 = mf.MorphPath(l1.morphlocation, l1.cell.get_location('soma',1.0))
            mp2 = mf.MorphPath(l2.morphlocation, l2.cell.get_location('soma',1.0))
            distances.append(mp1.get_length())
            distances.append(mp2.get_length())

    d = np.array(distances)
    #pylab.figure()
    
    
    f = pylab.figure()
    ax = f.add_subplot(1,1,1)

    ax.hist(d, bins=15, normed=True, color='#3771C8') 
    ax.xaxis.set_major_locator(MaxNLocator(3))
    ax.yaxis.set_major_locator(MaxNLocator(3))
    ax.set_xlabel('Distance along axon ($\mu m$)')
    ax.set_ylabel('GJ density (/$\mu m$)')
    ax.grid(False,'both')
    pylab.savefig('build/raw_beta_add-i.svg')
    


mf.MFRandom.seed(100)
sim = _build_sim()

# Plot figures ii, and iii:
plot_gapjunctionlayout(sim)
plot_connectivity_matrix(sim)

# Plot a histogram of the distances from gap junctions to the somata:
sims = [_build_sim() for i in range(0, 10)]
plot_connection_distance_histogram(sims)
