# Supplementary material for: Modelling the Effects of Electrical Coupling between Unmyelinated Axons of Brainstem Neurons Controlling Rhythmic Activity
Source: PLoS Comput Biol. 2015 May 8;11(5):e1004240. doi: 10.1371/journal.pcbi.1004240 (PMC4425518; doi:10.1371/journal.pcbi.1004240)
Supplement: S1 Paper Simulations — (ZIP) [file pcbi.1004240.s001.zip › paper_simulations/paper1/gen_figure_07_def_new.py]

#!/usr/bin/python
# -*- coding: utf-8 -*-

import mreorg

from morphforge.stdimports import *
from modelling.sensory_pathway import *
from morphforgecontrib.stdimports import *
from modelling import *

import random
from morphforgecontrib.stdimports import *

from _functools import partial


def _run_sim(stim_level, coupling_reduction):
    MFRandom.seed(1000)

    sim = NEURONEnvironment().Simulation(tstop=350 * units.ms)

    R_dINs = NeuronPopulation(sim=sim, n=NCells.dINs,
                              neuron_functor=partial(makedINMulticompartmental))
    ElectricalCoupler.CouplePopulationFixedUniform(sim=sim,
            neuron_population=R_dINs,
            reduce_prob_multiplier=coupling_reduction)


    # Soma voltage recording:
    R_dINs.record_from_all(
                description='dIN RHS',
                user_tags=[UserTags.dINs, UserTags.RHS, 'Soma'],
                what=StandardTags.Voltage, )

                
    R_dINs.record_from_all(
                description='dIN RHS',
                user_tags=[UserTags.dINs, UserTags.RHS, 'Axon'],
                what=StandardTags.Voltage,
                location_func = lambda c: CellLocator.get_location_at_distance_away_from_dummy(cell=c, distance=1500)
                )

    stim_cell = lambda cell: sim.create_currentclamp(amp=stim_level * random.gauss(1.0, 0.1), dur=200 * units.ms, delay=50 * units.ms, cell_location=cell.get_location('soma') )
    R_dINs.for_each(stim_cell)

    res = sim.run()
    return res


# Figure Sizes:
###################

# Zeta-def (Paper: 2.C)
import mhfigsizes as fs

figsize_07_def = fs.figsize_07_def
figsize_07_def_summary = fs.figsize_07_def_summary

figsize_07_def = figsize_07_def[0]*1.1,figsize_07_def[1]
figsize_07_def_summary = figsize_07_def_summary[0]*1.1,figsize_07_def_summary[1]*.75


def testStimAllCells(stim_level, ):
    coupling_reduction = 1.0
    res = run_with_cache(_run_sim, kwargs= {'stim_level': stim_level, 'coupling_reduction':coupling_reduction} )

    all_spikes = PopAnalSpiking.evset_all_spikes( res=res, tag_selector=TagSelector.from_string("ALL{dINs,Voltage}"), comment="dIN All Spikes" )


    from decimal import Decimal
    t = TagViewer( [res, all_spikes],
                    plots=[
                        TagPlot(StandardTags.Voltage, ylabel='Voltage', yrange=(-65, 60)*units.mV, legend_labeller=None, yticks=(-40,0,40)*units.mV, show_yticklabels_with_units=True, yunit=units.mV, yticklabel_quantisation=Decimal('1')),
                        DefaultTagPlots.Event,

                    ],
                    show=False,
                    timerange=(40, 300)*units.ms, 
                    xticks = [100,200,300] * units.ms,
                    show_xticklabels_with_units=True,
                    show_xlabel=False,
                    show_xticklabels = 'only-once' if int(coupling_reduction * 100) == 0 else False,
                    fig_kwargs={'figsize':figsize_07_def},
                    xticklabel_quantisation=Decimal('1'),
                    )

    pylab.savefig('build/raw_07_def_new.svg' )

    for tr in res.get_traces():
        print tr.tags
        

    f = pylab.figure(figsize=figsize_07_def_summary)
    ax = f.add_subplot(111)
    for i in range(0,30,4):
        
        
        soma_spikes = SpikeFinder.find_spikes(
                        res.get_trace_by_tagselection("ALL{Soma,NrnPop1_%d}" % i),
                        crossingthresh=0,
                        firingthres=None).times_in_np_array_ms()

        axon_spikes = SpikeFinder.find_spikes(
                        res.get_trace_by_tagselection("ALL{Axon,NrnPop1_%d}" % i),
                        crossingthresh=0,
                        firingthres=None).times_in_np_array_ms()

        label_soma=None
        label_ax=None

        if i==0:
            label_soma='soma'
            label_ax='axon'
        
        s = ax.plot( soma_spikes, i * np.ones_like(soma_spikes),'o', ms=3, label=label_soma )
        ax.plot( axon_spikes, i * np.ones_like(axon_spikes),'x', color=s[0].get_color(), mew=1, ms=3, label=label_ax )

    ax.legend()
    ax.set_ylim(-2,32)
    ax.set_yticks([0,10,20,30])

    ax.set_xlim(40.0, 300.0)
    ax.set_xticks([100.0,200.0,300.0])
    ax.set_xticklabels(['100ms','200ms','300ms'])
    ax.set_ylabel("Neuron\nnumber")
    
                    
    pylab.savefig('build/raw_07_def_new2.svg' )
    pylab.show()


    


    return all_spikes


def make_plots():
    # Run the 5 different levels of stimulation:
    testStimAllCells( stim_level=qty("80:pA") )
    
make_plots()
