# Supplementary material for: Modelling the Effects of Electrical Coupling between Unmyelinated Axons of Brainstem Neurons Controlling Rhythmic Activity
Source: PLoS Comput Biol. 2015 May 8;11(5):e1004240. doi: 10.1371/journal.pcbi.1004240 (PMC4425518; doi:10.1371/journal.pcbi.1004240)
Supplement: S1 Paper Simulations — (ZIP) [file pcbi.1004240.s001.zip › paper_simulations/paper1/gen_figure_06_b.py]

import mreorg

import os
import pylab


import morphforge.stdimports as mf


from mhlibs.quantities_plot import QuantitiesFigure

from morphforge.stdimports import units, run_with_cache
from morphforge.simulation.neuron.core.neuronsimulationenvironment import NEURONEnvironment
from morphforgecontrib.simulation.populations.basic_types import NeuronPopulation
from modelling.sensory_pathway.electrical_coupling import ElectricalCoupler
from modelling.sensory_pathway.dIN_model import makedINMulticompartmental
from morphforge.core import mfrandom
import mhfigsizes as fs


def RunSim(seed):
    mfrandom.MFRandom.seed(seed)
    sim = NEURONEnvironment().Simulation( tstop=1150*units.ms)
    R_dINs = NeuronPopulation(sim=sim, n=30, neuron_functor=makedINMulticompartmental)
    ElectricalCoupler.CouplePopulationFixedUniform(sim=sim, neuron_population=R_dINs)
    cell = R_dINs[15]

    soma_loc = cell.get_location("soma")

    cc = sim.create_currentclamp(name='cclamp', amp='120:pA',
                                 dur='1000:ms', delay='400:ms',
                                 cell_location=soma_loc)
    cc2 = sim.create_currentclamp(name='cclamp2', amp='-70:pA',
                                  dur='25:ms', delay='700:ms',
                                  cell_location=soma_loc)
    cc3 = sim.create_currentclamp(name='cclamp3', amp='-220:pA',
                                  dur='25:ms', delay='1000:ms',
                                  cell_location=soma_loc)

    sim.record(cc, name='Current', what=mf.CurrentClamp.Recordables.Current, description='CurrentClampCurrent')
    sim.record(cc2, name='Current2', what=mf.CurrentClamp.Recordables.Current, description='CurrentClampCurrent')
    sim.record(cc3, name='Current3', what=mf.CurrentClamp.Recordables.Current, description='CurrentClampCurrent')
    sim.record(cell, name='SomaVoltage', cell_location=soma_loc, what=mf.Cell.Recordables.MembraneVoltage)

    res = sim.run()


    dt = 0.2*units.ms
    iTr = res.get_trace('Current').convert_to_fixed(dt=dt) + res.get_trace("Current2").convert_to_fixed(dt=dt) + res.get_trace("Current3").convert_to_fixed(dt=dt) #.windowshift(window)
    vTr = res.get_trace('SomaVoltage').convert_to_fixed(dt=dt)#.windowshift(window)
    return vTr, iTr


figsize_06_b_overview = fs.figsize_06_a 
figsize_06_b_zooms = fs.figsize_06_a[0] /3. , fs.figsize_06_a[1] /1.5


def runcomp(seed):
    color='blue'
    wccolor = 'black'
    alpha=0.4

    #fname = "/home/michael/old_home/traceJunk/recent-recordings/1279-1285-gap-junc/1279.cfs"
    #fname = "/home/michael/tadpole_src_data/1279.cfs"
    #fname = "/local/scratch/mh735/hw/tadpole_src_data/1279.cfs"

    #fm = CFSFileManager.getFileStoreHandle( )
    #f = fm.getSignalFileByFilename(fname)
    #tr = f[15]
    #i = tr['Nearcurrentstep']
    #v = tr['NearVoltage']


    vSim, iSim = run_with_cache(RunSim, kwargs={'seed':seed})
 
    
    window = (350 * units.ms, 1145 * units.ms)

    vSim = vSim.window(window)
    iSim = iSim.window(window)
    

    f = QuantitiesFigure(figsize=figsize_06_b_overview)
    f.title = 'Seed:%d' % seed

    (left, width) = (0.1, 0.65)
    (bottom, height) = (0.05, 0.65)
    bottom_h = left + width + 0.02

    rect_scatter = [left, bottom, width + 0.2, height]
    rect_histx = [left, bottom_h, width + 0.2, 0.2]
    ax2 = f.add_axes(rect_scatter)
    ax2 = f.add_axes(rect_scatter)
    ax1 = f.add_axes(rect_histx)

    #v = v.window(window)
    #i = i.window(window)
    #ax1.plotTrace(i, alpha=alpha, linewidth=2, color=wccolor)
    #ax2.plotTrace(v, alpha=alpha, linewidth=2, color=wccolor)

    ax1.safetychecking = False
    ax2.safetychecking = False

    ax1.xaxis.set_ticks_position('top')
    ax1.xaxis.set_label_position('top')

    ax1.plotTrace(iSim, color=color)
    ax2.plotTrace(vSim, color=color)

    ax1.set_xlim((350, 1150) * units.ms)
    ax2.set_xlim((350, 1150) * units.ms)

    ax1.set_ylim((-150, 150) * units.pA)
    ax2.set_ylim((-80, 50) * units.mV)

    ax1.set_ylabel('Injected Current')
    ax2.set_ylabel('')
    ax1.set_xlabel('Time')
    ax1.set_display_unit(x=units.ms)

    #ax1.yaxis.set_ticks([0, 100e-12])
    #ax1.yaxis.set_ticklabels(['0pA', '100pA'])

    ax1.yaxis.set_ticks([-100e-12, 100e-12])
    ax1.yaxis.set_ticklabels(['-100pA', '100pA'])
    
    ax1.xaxis.set_ticks([0.4, 0.8, 1.2])
    ax2.xaxis.set_ticks([0.4, 0.8, 1.2])
    ax2.xaxis.set_ticklabels(['', '', '', ''])
    ax1.xaxis.set_ticklabels(['400ms', '800ms', '1200ms', ''])

    ax2.yaxis.set_ticks([-80e-3, -40e-3, 0, 40e-3])
    ax2.yaxis.set_ticklabels(['-80mV', '-40mV', '0mV', '40mV'])

    ax2.set_xlabel('')
    ax1.set_xlabel('')
    ax1.set_xlabel('')
    ax1.set_ylabel('')

    if not os.path.exists('build'):
        os.makedirs('build')
    pylab.savefig('build/raw_06_b_a.svg') 


    for time, ticks, name in [
                        ( (390,430), (0.4,0.42, ), 'i'),
                        ( (720,760), (0.73,0.75,), 'ii'),
                        ( (1020,1060), (1.03,1.05,), 'iii'),
                        ]:
        f = QuantitiesFigure(figsize=figsize_06_b_zooms)
        ax1 = f.add_subplot(1, 1, 1)
        pylab.subplots_adjust(left=0.0, right=1.0)
        ax1.safetychecking = False
        
        #ax1.plotTrace(v, alpha=alpha, linewidth=2, color=wccolor)
        
        ax1.plotTrace(vSim, color=color)
        ax1.yaxis.set_ticks([-80e-3, -40e-3, 0, 40e-3])
        ax1.yaxis.set_ticklabels(['', '', ''])
        #ax1.set_display_unit(x=units.ms)
        ax1.set_xlim(time * units.ms)
        ax1.set_xlabel('')
        ax1.set_ylabel('')
        ax1.xaxis.set_ticks(ticks)
        ax1.xaxis.set_ticklabels([ (str(int(t*1000)) + 'ms')for t in ticks])


        pylab.savefig("build/raw_06_b_b%s.svg"%name)


pylab.figure()
pylab.savefig("build/raw_06_b_bi.svg")
pylab.savefig("build/raw_06_b_bii.svg")
pylab.savefig("build/raw_06_b_biii.svg")
#runcomp(1103)
runcomp(6)

#for i in range(0, 10):
#    runcomp(i)
