# Supplementary material for: Modelling the Effects of Electrical Coupling between Unmyelinated Axons of Brainstem Neurons Controlling Rhythmic Activity
Source: PLoS Comput Biol. 2015 May 8;11(5):e1004240. doi: 10.1371/journal.pcbi.1004240 (PMC4425518; doi:10.1371/journal.pcbi.1004240)
Supplement: S1 Paper Simulations — (ZIP) [file pcbi.1004240.s001.zip › paper_simulations/README.txt]

The folder contains simulations related to electrical coupling in Xenopus
tadpoles, written by Mike Hull.  The simulations require:
  * Linux Python 2.7 
  * morphforge (installation instructions available at: morphforge.readthedocs.org)
  * the modelling-common package, which contains
      cell, channel and synapse definitions which are needed by the simulations.

The folder <root>/modelling_common/src/ should be added to your PYTHONPATH
(i.e. export PYTHONPATH=$PYTHONPATH:<...path...> )
Then the files gen_figure_XX.py generate the parts of the figures corresponding to 
those in the paper.
